# Supplementary material for: Global, regional, and national burden of pulmonary arterial hypertension from 1990 to 2021 and projection to 2050: A systematic analysis for the global burden of disease study 2021
Source: PLoS One. 2025 Dec 29;20(12):e0338335. doi: 10.1371/journal.pone.0338335 (PMC12747407; doi:10.1371/journal.pone.0338335)
Supplement: S1 Table — (XLSX) [file pone.0338335.s001.xlsx]

## Sheet: S1 Table
S1 Table. ASPR, ASIR, ASMR and age-standardised DALYs rates of PAH for both sex by country, 2021
location	year	prevalence	incidence	mortality	DALYs
Afghanistan	2021	1.46 (1.18-1.78)	0.60 (0.48-0.72)	0.67 (0.24-1.10)	25.28 (10.98-39.03)
Albania	2021	2.68 (2.20-3.28)	0.51 (0.41-0.62)	0.28 (0.19-0.48)	8.43 (5.32-14.16)
Algeria	2021	1.86 (1.49-2.31)	0.50 (0.40-0.60)	0.40 (0.13-0.61)	11.09 (4.89-16.62)
American Samoa	2021	2.01 (1.62-2.46)	0.56 (0.44-0.67)	0.13 (0.07-0.28)	4.15 (2.45-8.06)
Andorra	2021	3.66 (2.98-4.47)	0.41 (0.33-0.49)	0.11 (0.07-0.17)	3.55 (2.51-4.90)
Angola	2021	1.61 (1.31-1.97)	0.86 (0.70-1.02)	0.19 (0.09-0.36)	6.21 (3.27-11.56)
Antigua and Barbuda	2021	2.74 (2.24-3.39)	0.47 (0.38-0.57)	0.04 (0.04-0.04)	1.50 (1.37-1.64)
Argentina	2021	2.65 (2.14-3.29)	0.33 (0.27-0.40)	0.20 (0.19-0.22)	7.12 (6.62-7.76)
Armenia	2021	2.77 (2.27-3.40)	0.42 (0.34-0.51)	0.08 (0.06-0.09)	2.18 (1.82-2.53)
Australia	2021	2.87 (2.33-3.49)	0.36 (0.29-0.44)	0.12 (0.10-0.13)	3.69 (3.36-4.03)
Austria	2021	3.57 (2.91-4.41)	0.39 (0.31-0.47)	0.13 (0.12-0.14)	3.47 (3.21-3.77)
Azerbaijan	2021	2.67 (2.19-3.25)	0.39 (0.32-0.47)	0.57 (0.36-0.85)	17.64 (10.69-27.74)
Bahamas	2021	2.14 (1.73-2.62)	0.49 (0.40-0.59)	0.40 (0.32-0.50)	14.75 (11.70-18.62)
Bahrain	2021	1.83 (1.48-2.25)	0.46 (0.37-0.56)	0.16 (0.07-0.31)	4.52 (2.26-8.02)
Bangladesh	2021	1.81 (1.46-2.23)	0.44 (0.36-0.53)	0.36 (0.29-0.45)	8.66 (4.81-13.69)
Barbados	2021	2.47 (1.99-3.03)	0.39 (0.32-0.49)	0.04 (0.03-0.05)	11.88 (9.32-15.07)
Belarus	2021	3.10 (2.53-3.78)	0.44 (0.35-0.53)	0.18 (0.16-0.20)	1.63 (1.37-1.89)
Belgium	2021	4.22 (3.48-5.21)	0.48 (0.38-0.57)	0.15 (0.13-0.16)	5.18 (4.74-5.60)
Belize	2021	2.18 (1.76-2.65)	0.65 (0.53-0.78)	0.15 (0.06-0.27)	5.72 (5.03-6.45)
Benin	2021	2.54 (2.05-3.10)	0.41 (0.33-0.51)	0.57 (0.48-0.69)	5.73 (2.98-9.04)
Bermuda	2021	2.73 (2.22-3.32)	0.66 (0.54-0.78)	0.31 (0.15-0.52)	15.69 (13.06-19.07)
Bhutan	2021	1.64 (1.33-2.02)	0.61 (0.49-0.73)	0.24 (0.17-0.34)	9.27 (5.13-14.22)
Bolivia (Plurinational State of)	2021	2.45 (1.98-3.00)	0.52 (0.43-0.64)	0.21 (0.15-0.27)	9.02 (6.57-12.82)
Bosnia and Herzegovina	2021	2.80 (2.31-3.41)	0.90 (0.74-1.10)	0.10 (0.07-0.14)	5.91 (4.25-7.68)
Botswana	2021	1.95 (1.57-2.40)	0.49 (0.40-0.59)	0.33 (0.30-0.34)	4.04 (2.86-5.30)
Brazil	2021	2.48 (2.01-3.04)	0.33 (0.26-0.40)	0.27 (0.20-0.34)	10.45 (9.88-11.02)
Brunei Darussalam	2021	2.02 (1.62-2.49)	0.45 (0.36-0.55)	0.09 (0.07-0.12)	11.44 (7.20-14.88)
Bulgaria	2021	1.93 (1.57-2.36)	0.60 (0.49-0.72)	0.27 (0.09-0.52)	2.87 (2.19-3.74)
Burkina Faso	2021	2.10 (1.71-2.57)	0.86 (0.70-1.03)	0.21 (0.07-0.44)	8.98 (4.2-14.92)
Burundi	2021	1.70 (1.36-2.08)	0.51 (0.41-0.63)	0.13 (0.05-0.24)	7.64 (3.08-15.11)
Cabo Verde	2021	2.61 (2.11-3.17)	0.60 (0.48-0.73)	0.13 (0.07-0.35)	4.41 (1.75-8.30)
Cambodia	2021	1.60 (1.29-1.94)	0.73 (0.60-0.88)	0.17 (0.08-0.31)	4.92 (3.12-10.08)
Cameroon	2021	2.35 (1.90-2.89)	0.26 (0.21-0.32)	0.14 (0.13-0.15)	6.27 (3.78-10.57)
Canada	2021	1.77 (1.43-2.17)	0.86 (0.70-1.03)	0.25 (0.10-0.45)	4.63 (4.23-4.99)
Central African Republic	2021	1.67 (1.35-2.03)	0.61 (0.49-0.74)	0.24 (0.08-0.47)	8.92 (4.34-15.95)
Chad	2021	2.13 (1.71-2.63)	0.35 (0.28-0.42)	0.14 (0.13-0.16)	9.18 (4.46-16.36)
Chile	2021	3.30 (2.69-4.03)	0.50 (0.40-0.60)	0.42 (0.28-0.51)	5.45 (4.99-5.90)
China	2021	2.24 (1.81-2.75)	0.46 (0.38-0.56)	0.10 (0.08-0.12)	8.95 (6.04-11.13)
Colombia	2021	3.38 (2.76-4.15)	0.84 (0.68-1.01)	0.15 (0.07-0.30)	3.29 (2.74-3.93)
Comoros	2021	1.70 (1.37-2.09)	0.72 (0.58-0.86)	0.15 (0.08-0.29)	5.92 (3.15-11.42)
Congo	2021	2.13 (1.72-2.62)	0.54 (0.43-0.66)	0.14 (0.08-0.33)	4.80 (2.93-8.78)
Cook Islands	2021	2.17 (1.77-2.68)	0.44 (0.36-0.54)	0.10 (0.09-0.12)	5.26 (3.14-10.93)
Costa Rica	2021	3.58 (2.90-4.38)	0.71 (0.58-0.86)	0.18 (0.07-0.32)	3.31 (2.92-3.70)
Cote d’Ivoire	2021	2.01 (1.64-2.45)	0.46 (0.37-0.56)	0.05 (0.04-0.05)	6.79 (3.56-10.99)
Croatia	2021	2.60 (2.13-3.13)	0.43 (0.35-0.52)	0.05 (0.04-0.06)	1.31 (1.11-1.53)
Cuba	2021	2.55 (2.06-3.14)	0.41 (0.33-0.49)	0.80 (0.38-1.02)	1.9 (1.64-2.14)
Cyprus	2021	4.24 (3.49-5.13)	0.46 (0.38-0.56)	0.43 (0.36-0.49)	17.45 (9.61-21.85)
Czechia	2021	2.62 (2.16-3.16)	0.51 (0.41-0.61)	0.35 (0.24-0.58)	11.11 (9.35-12.86)
Democratic People's Republic of Korea	2021	1.93 (1.56-2.37)	0.83 (0.67-0.98)	0.19 (0.07-0.39)	8.04 (5.73-13.4)
Democratic Republic of the Congo	2021	1.93 (1.55-2.33)	0.40 (0.32-0.49)	0.18 (0.15-0.19)	6.13 (2.66-11.34)
Denmark	2021	4.03 (3.31-4.97)	0.78 (0.64-0.94)	0.15 (0.07-0.29)	4.8 (4.39-5.2)
Djibouti	2021	1.92 (1.57-2.35)	0.47 (0.38-0.57)	0.09 (0.07-0.23)	5.68 (2.66-10.81)
Dominica	2021	2.23 (1.80-2.72)	0.53 (0.42-0.63)	0.08 (0.06-0.23)	3.46 (2.49-5.66)
Dominican Republic	2021	2.66 (2.14-3.25)	0.51 (0.42-0.63)	0.18 (0.15-0.21)	4.26 (3.05-7.94)
Ecuador	2021	2.97 (2.41-3.63)	0.53 (0.43-0.65)	0.36 (0.28-0.50)	5.8 (4.94-6.74)
Egypt	2021	1.74 (1.41-2.14)	0.44 (0.35-0.54)	0.12 (0.08-0.24)	16.51 (12.82-21.87)
El Salvador	2021	3.62 (2.95-4.48)	0.75 (0.60-0.89)	0.11 (0.06-0.20)	4.18 (3.02-6.98)
Equatorial Guinea	2021	1.86 (1.49-2.30)	0.87 (0.71-1.05)	0.21 (0.09-0.43)	3.83 (2.13-6.65)
Eritrea	2021	1.77 (1.42-2.15)	0.38 (0.31-0.47)	0.04 (0.03-0.04)	8.01 (3.8-15.23)
Estonia	2021	3.08 (2.53-3.73)	0.78 (0.63-0.93)	0.13 (0.09-0.18)	1.12 (0.96-1.29)
Eswatini	2021	1.74 (1.38-2.12)	1.00 (0.82-1.19)	0.15 (0.05-0.30)	5.3 (3.57-7.29)
Ethiopia	2021	2.53 (2.06-3.09)	0.68 (0.55-0.81)	0.15 (0.08-0.32)	5.53 (2.3-11.22)
Fiji	2021	1.94 (1.58-2.37)	0.41 (0.33-0.50)	0.06 (0.05-0.07)	5.17 (2.93-9.99)
Finland	2021	3.79 (3.10-4.61)	0.47 (0.38-0.57)	0.21 (0.19-0.23)	2.13 (1.95-2.35)
France	2021	4.07 (3.34-4.98)	0.75 (0.61-0.90)	0.13 (0.07-0.24)	6.05 (5.6-6.55)
Gabon	2021	2.05 (1.66-2.51)	0.68 (0.55-0.82)	0.19 (0.07-0.34)	4.14 (2.32-7.11)
Gambia	2021	2.03 (1.65-2.50)	0.41 (0.33-0.50)	1.01 (0.79-1.27)	6.52 (3.06-11.69)
Georgia	2021	2.59 (2.12-3.14)	0.37 (0.30-0.45)	0.26 (0.22-0.28)	27.83 (22.18-34.82)
Germany	2021	3.59 (2.93-4.36)	0.65 (0.53-0.79)	0.13 (0.06-0.23)	6.42 (5.86-6.91)
Ghana	2021	3.26 (2.65-4.00)	0.41 (0.34-0.50)	0.32 (0.29-0.36)	4.49 (2.65-7.35)
Greece	2021	2.88 (2.36-3.53)	0.33 (0.26-0.40)	0.19 (0.15-0.30)	8.35 (7.67-9.13)
Greenland	2021	1.32 (1.06-1.62)	0.50 (0.40-0.61)	0.26 (0.22-0.29)	7.06 (5.05-10.16)
Grenada	2021	2.06 (1.67-2.53)	0.55 (0.44-0.67)	0.06 (0.03-0.12)	8.8 (7.66-10.03)
Guam	2021	2.06 (1.69-2.51)	0.53 (0.43-0.64)	0.06 (0.05-0.07)	2.53 (1.37-4.91)
Guatemala	2021	2.94 (2.37-3.61)	0.63 (0.51-0.76)	0.21 (0.08-0.41)	2.36 (2.02-2.8)
Guinea	2021	2.25 (1.83-2.71)	0.65 (0.52-0.78)	0.23 (0.10-0.42)	8.02 (3.99-13.76)
Guinea-Bissau	2021	2.07 (1.68-2.53)	0.52 (0.42-0.64)	0.39 (0.30-0.50)	8.52 (4.19-14.99)
Guyana	2021	1.97 (1.60-2.39)	0.54 (0.44-0.66)	0.49 (0.28-0.73)	16.06 (12.29-21.11)
Haiti	2021	1.85 (1.48-2.27)	0.50 (0.40-0.61)	0.20 (0.12-0.32)	25.17 (11.87-42.29)
Honduras	2021	2.96 (2.40-3.65)	0.48 (0.39-0.59)	0.16 (0.13-0.21)	5.3 (3.67-8.02)
Hungary	2021	3.02 (2.48-3.65)	0.37 (0.30-0.44)	0.13 (0.11-0.15)	4.66 (3.75-5.82)
Iceland	2021	3.20 (2.61-3.93)	0.56 (0.46-0.68)	0.24 (0.15-0.39)	3.79 (3.36-4.27)
India	2021	1.74 (1.41-2.12)	0.62 (0.50-0.74)	0.12 (0.07-0.37)	7.75 (5.52-11.36)
Indonesia	2021	1.73 (1.41-2.12)	0.45 (0.37-0.55)	0.61 (0.40-0.70)	4.61 (3.03-10.44)
Iran (Islamic Republic of)	2021	2.13 (1.73-2.62)	0.57 (0.46-0.69)	0.15 (0.08-0.38)	16.26 (12.86-18.66)
Iraq	2021	1.87 (1.52-2.31)	0.18 (0.15-0.23)	0.11 (0.10-0.12)	5.2 (2.84-10.09)
Ireland	2021	1.89 (1.54-2.34)	0.64 (0.53-0.79)	0.27 (0.23-0.30)	3.02 (2.74-3.33)
Israel	2021	4.39 (3.61-5.32)	0.42 (0.34-0.50)	0.09 (0.08-0.10)	7.18 (6.52-7.81)
Italy	2021	3.95 (3.22-4.82)	0.41 (0.33-0.51)	0.07 (0.05-0.09)	2.78 (2.58-2.99)
Jamaica	2021	2.62 (2.12-3.23)	0.34 (0.27-0.41)	0.29 (0.25-0.32)	2.81 (2.16-3.62)
Japan	2021	3.09 (2.54-3.79)	0.48 (0.39-0.60)	0.06 (0.02-0.20)	10.72 (10.03-11.46)
Jordan	2021	2.25 (1.82-2.78)	0.44 (0.36-0.55)	0.05 (0.04-0.06)	2.45 (1.2-6.89)
Kazakhstan	2021	2.33 (1.90-2.83)	0.84 (0.68-1.00)	0.12 (0.05-0.23)	1.49 (1.23-1.74)
Kenya	2021	2.59 (2.10-3.15)	0.66 (0.54-0.80)	0.25 (0.16-0.57)	4.05 (1.93-7.82)
Kiribati	2021	1.66 (1.33-2.04)	0.43 (0.35-0.52)	0.14 (0.12-0.16)	8.09 (4.85-15.83)
Kuwait	2021	2.17 (1.75-2.64)	0.38 (0.31-0.47)	0.05 (0.04-0.06)	6.51 (5.41-7.73)
Kyrgyzstan	2021	2.72 (2.22-3.33)	0.69 (0.56-0.83)	0.15 (0.09-0.36)	1.76 (1.46-2.16)
Lao People's Democratic Republic	2021	2.02 (1.64-2.44)	0.35 (0.29-0.43)	0.10 (0.09-0.12)	6.65 (3.69-13.98)
Latvia	2021	3.18 (2.62-3.86)	0.47 (0.38-0.56)	0.37 (0.28-0.59)	2.89 (2.51-3.3)
Lebanon	2021	2.08 (1.68-2.58)	0.77 (0.62-0.92)	0.14 (0.10-0.20)	11.26 (8.86-14.49)
Lesotho	2021	1.70 (1.38-2.07)	0.73 (0.60-0.87)	0.19 (0.07-0.36)	5.4 (3.74-7.19)
Liberia	2021	2.21 (1.79-2.73)	0.54 (0.43-0.65)	0.37 (0.17-0.64)	6.94 (3.1-12.33)
Libya	2021	2.11 (1.70-2.58)	0.37 (0.30-0.45)	0.08 (0.07-0.09)	20.43 (8.75-36.65)
Lithuania	2021	2.94 (2.42-3.55)	0.38 (0.31-0.46)	0.21 (0.18-0.23)	2.3 (2.04-2.58)
Luxembourg	2021	3.45 (2.81-4.21)	0.87 (0.70-1.03)	0.31 (0.15-0.61)	5.06 (4.54-5.64)
Madagascar	2021	1.96 (1.58-2.39)	0.92 (0.75-1.10)	0.16 (0.07-0.30)	12.8 (6.85-24.47)
Malawi	2021	1.60 (1.29-1.95)	0.48 (0.38-0.59)	0.07 (0.04-0.26)	6.17 (3.08-10.65)
Malaysia	2021	1.85 (1.50-2.26)	0.51 (0.41-0.62)	0.19 (0.15-0.30)	2.48 (1.66-6.63)
Maldives	2021	2.06 (1.67-2.55)	0.61 (0.49-0.73)	0.18 (0.06-0.38)	7.48 (5.98-10.28)
Mali	2021	2.17 (1.75-2.65)	0.38 (0.31-0.47)	0.08 (0.07-0.10)	6.95 (3.08-13.92)
Malta	2021	3.74 (3.06-4.59)	0.61 (0.50-0.74)	0.23 (0.14-0.50)	2.9 (2.55-3.27)
Marshall Islands	2021	1.62 (1.31-1.95)	0.56 (0.45-0.67)	0.14 (0.06-0.28)	8.04 (4.72-15.81)
Mauritania	2021	2.45 (1.98-3.02)	0.73 (0.59-0.88)	0.71 (0.63-0.77)	4.73 (2.4-8.52)
Mauritius	2021	3.24 (2.65-3.96)	0.50 (0.41-0.60)	0.09 (0.08-0.10)	28.96 (25.61-31.57)
Mexico	2021	3.22 (2.63-3.95)	0.64 (0.52-0.79)	0.24 (0.15-0.55)	3.11 (2.78-3.53)
Micronesia (Federated States of)	2021	1.68 (1.37-2.03)	0.41 (0.33-0.50)	0.15 (0.10-0.21)	7.48 (4.69-15.03)
Monaco	2021	3.66 (3.00-4.47)	0.48 (0.38-0.58)	1.59 (0.91-2.05)	4.46 (3.07-6.12)
Mongolia	2021	2.09 (1.69-2.55)	0.40 (0.33-0.49)	0.03 (0.02-0.20)	43.92 (25.6-56.54)
Montenegro	2021	2.39 (1.96-2.90)	0.52 (0.42-0.63)	0.43 (0.15-0.67)	1.05 (0.6-4.82)
Morocco	2021	1.81 (1.46-2.22)	0.91 (0.74-1.08)	0.24 (0.09-0.46)	13.46 (6.51-20.47)
Mozambique	2021	1.73 (1.40-2.13)	0.60 (0.49-0.72)	0.15 (0.10-0.42)	8.59 (3.81-15.15)
Myanmar	2021	1.58 (1.27-1.93)	0.86 (0.70-1.02)	0.13 (0.09-0.19)	6.76 (4.43-13.78)
Namibia	2021	2.67 (2.18-3.22)	0.66 (0.53-0.81)	0.37 (0.24-1.00)	4.86 (3.36-6.76)
Nauru	2021	1.63 (1.32-1.98)	0.57 (0.46-0.69)	0.31 (0.15-0.58)	10.3 (6.33-22.74)
Nepal	2021	1.59 (1.29-1.94)	0.51 (0.42-0.62)	0.14 (0.12-0.15)	9.42 (5.15-15.02)
Netherlands	2021	4.66 (3.79-5.76)	0.42 (0.34-0.51)	0.10 (0.09-0.11)	3.91 (3.61-4.26)
New Zealand	2021	2.62 (2.11-3.21)	0.51 (0.41-0.62)	0.05 (0.03-0.19)	3.55 (3.26-3.89)
Nicaragua	2021	2.94 (2.38-3.58)	0.59 (0.47-0.71)	0.23 (0.05-0.52)	1.76 (1.18-5.35)
Niger	2021	2.16 (1.74-2.65)	0.63 (0.51-0.77)	0.14 (0.07-0.23)	7.69 (2.46-15.66)
Nigeria	2021	3.66 (2.95-4.50)	0.57 (0.46-0.69)	0.23 (0.14-0.52)	6.04 (4.07-8.84)
Niue	2021	1.99 (1.62-2.44)	0.48 (0.39-0.58)	0.12 (0.07-0.23)	11.14 (7.04-23.27)
North Macedonia	2021	2.33 (1.90-2.84)	0.54 (0.43-0.66)	0.11 (0.07-0.28)	3.18 (1.68-5.83)
Northern Mariana Islands	2021	2.11 (1.72-2.56)	0.45 (0.36-0.54)	0.05 (0.05-0.05)	3.36 (2.06-6.99)
Norway	2021	4.00 (3.29-4.91)	0.54 (0.43-0.66)	0.11 (0.04-0.24)	1.92 (1.77-2.11)
Pakistan	2021	1.38 (1.11-1.70)	0.59 (0.48-0.71)	0.32 (0.18-0.56)	3.9 (1.49-7.22)
Palau	2021	1.84 (1.50-2.24)	0.59 (0.47-0.71)	0.13 (0.06-0.30)	11.96 (7.86-18.26)
Palestine	2021	1.87 (1.52-2.28)	0.50 (0.40-0.61)	0.13 (0.05-0.41)	4.37 (2.21-9.17)
Panama	2021	3.47 (2.80-4.27)	0.44 (0.36-0.54)	0.06 (0.05-0.07)	4.66 (1.98-11.88)
Papua New Guinea	2021	1.78 (1.43-2.16)	0.60 (0.49-0.72)	0.27 (0.17-0.55)	2.08 (1.73-2.46)
Paraguay	2021	2.40 (1.95-2.93)	0.43 (0.35-0.52)	0.07 (0.04-0.22)	11.31 (7.43-19.45)
Peru	2021	2.77 (2.23-3.39)	0.52 (0.42-0.62)	0.30 (0.14-0.57)	2.42 (1.58-6.14)
Philippines	2021	2.20 (1.79-2.68)	0.54 (0.44-0.66)	0.13 (0.09-0.18)	4.65 (3.45-6.29)
Poland	2021	2.19 (1.80-2.65)	0.64 (0.52-0.77)	0.08 (0.05-0.24)	3.28 (2.37-7.5)
Portugal	2021	2.13 (1.74-2.62)	0.48 (0.39-0.58)	0.12 (0.11-0.13)	3.95 (3.58-4.29)
Puerto Rico	2021	2.62 (2.10-3.18)	0.28 (0.23-0.34)	0.22 (0.19-0.24)	5.82 (5.35-6.28)
Qatar	2021	1.89 (1.54-2.30)	0.43 (0.34-0.52)	0.10 (0.08-0.12)	3.98 (3.33-4.67)
Republic of Korea	2021	2.91 (2.39-3.58)	0.45 (0.36-0.55)	0.13 (0.07-0.19)	3.75 (1.96-5.57)
Republic of Moldova	2021	2.93 (2.39-3.56)	0.30 (0.24-0.37)	0.06 (0.03-0.17)	2.4 (1.67-4.75)
Romania	2021	1.89 (1.54-2.31)	0.43 (0.35-0.52)	0.01 (0.01-0.01)	0.54 (0.44-0.68)
Russian Federation	2021	2.90 (2.38-3.51)	0.45 (0.36-0.55)	0.49 (0.42-0.55)	13.92 (12.01-15.83)
Rwanda	2021	1.69 (1.36-2.11)	0.42 (0.34-0.50)	0.10 (0.10-0.11)	3.62 (3.38-3.89)
Saint Kitts and Nevis	2021	1.97 (1.60-2.41)	0.94 (0.77-1.12)	0.17 (0.07-0.37)	6.17 (2.87-13.12)
Saint Lucia	2021	2.33 (1.88-2.87)	0.52 (0.42-0.63)	0.07 (0.06-0.09)	2.32 (1.9-2.81)
Saint Vincent and the Grenadines	2021	2.15 (1.74-2.66)	0.46 (0.37-0.56)	0.24 (0.20-0.29)	8.36 (6.78-10.22)
Samoa	2021	2.11 (1.71-2.56)	0.48 (0.39-0.58)	0.06 (0.05-0.07)	2.45 (2.08-2.88)
San Marino	2021	3.85 (3.14-4.70)	0.53 (0.43-0.65)	0.20 (0.13-0.47)	6.56 (4.4-12.94)
Sao Tome and Principe	2021	2.44 (1.98-3.01)	0.40 (0.32-0.49)	0.05 (0.03-0.12)	1.61 (1.07-3.13)
Saudi Arabia	2021	1.91 (1.55-2.32)	0.53 (0.43-0.65)	0.13 (0.05-0.24)	4.36 (1.85-8.4)
Senegal	2021	2.37 (1.92-2.90)	0.47 (0.38-0.58)	0.08 (0.04-0.20)	2.62 (1.45-5.39)
Serbia	2021	2.09 (1.70-2.55)	0.69 (0.56-0.83)	0.18 (0.06-0.33)	6.4 (2.74-11.21)
Seychelles	2021	1.85 (1.50-2.25)	0.45 (0.36-0.54)	0.09 (0.06-0.19)	2.43 (1.58-4.62)
Sierra Leone	2021	2.18 (1.76-2.71)	0.50 (0.41-0.61)	0.08 (0.04-0.25)	2.86 (1.75-6.44)
Singapore	2021	2.24 (1.83-2.77)	0.62 (0.51-0.75)	0.20 (0.08-0.34)	8.24 (4.47-13.62)
Slovakia	2021	2.63 (2.15-3.23)	0.35 (0.28-0.43)	0.09 (0.08-0.10)	3.83 (3.44-4.27)
Slovenia	2021	2.58 (2.12-3.14)	0.49 (0.40-0.59)	0.06 (0.04-0.13)	2.04 (1.32-3.61)
Solomon Islands	2021	1.68 (1.35-2.03)	0.44 (0.36-0.54)	0.04 (0.03-0.04)	1.03 (0.88-1.21)
Somalia	2021	1.73 (1.39-2.12)	0.64 (0.52-0.78)	0.22 (0.13-0.51)	6.31 (4.18-11.93)
South Africa	2021	2.38 (1.93-2.88)	0.88 (0.72-1.06)	0.27 (0.06-0.58)	10.58 (2.79-22.97)
South Sudan	2021	1.85 (1.49-2.26)	0.74 (0.60-0.88)	0.09 (0.07-0.11)	3.58 (2.77-4.23)
Spain	2021	2.82 (2.27-3.46)	0.88 (0.71-1.06)	0.24 (0.09-0.44)	10.34 (5.26-18.6)
Sri Lanka	2021	2.54 (2.05-3.09)	0.37 (0.30-0.45)	0.22 (0.19-0.24)	6 (5.52-6.41)
Sudan	2021	1.68 (1.37-2.05)	0.59 (0.47-0.71)	0.42 (0.27-0.60)	15.14 (9.48-21.88)
Sultanate of Oman	2021	2.02 (1.64-2.47)	0.54 (0.44-0.65)	0.42 (0.18-0.61)	17.35 (8.6-25.58)
Suriname	2021	2.51 (2.05-3.10)	0.53 (0.43-0.64)	0.32 (0.24-0.47)	14.26 (10.62-19.62)
Sweden	2021	6.30 (5.19-7.70)	0.78 (0.64-0.94)	0.12 (0.11-0.14)	4.14 (3.73-4.63)
Switzerland	2021	7.09 (5.80-8.66)	0.75 (0.62-0.90)	0.19 (0.16-0.21)	5.12 (4.64-5.63)
Syrian Arab Republic	2021	1.96 (1.60-2.41)	0.61 (0.50-0.74)	0.06 (0.03-0.29)	2.32 (1.05-11.57)
Taiwan (Province of China)	2021	2.26 (1.83-2.77)	0.45 (0.36-0.55)	0.18 (0.16-0.20)	4.19 (3.77-4.54)
Tajikistan	2021	2.27 (1.84-2.77)	0.44 (0.36-0.53)	0.81 (0.53-1.09)	27.43 (17.75-37.43)
Thailand	2021	2.08 (1.68-2.55)	0.53 (0.42-0.63)	0.07 (0.04-0.28)	3.09 (2.13-7.5)
Timor-Leste	2021	1.81 (1.47-2.21)	0.57 (0.46-0.69)	0.15 (0.08-0.43)	6.29 (3.77-13.06)
Togo	2021	2.05 (1.66-2.51)	0.63 (0.51-0.76)	0.18 (0.07-0.31)	6.36 (3.03-10.38)
Tokelau	2021	1.95 (1.58-2.39)	0.57 (0.46-0.70)	0.29 (0.18-0.73)	13.26 (8.1-31.56)
Tonga	2021	2.13 (1.72-2.61)	0.54 (0.43-0.65)	0.14 (0.09-0.34)	4.46 (2.97-9.33)
Trinidad and Tobago	2021	2.27 (1.83-2.79)	0.46 (0.37-0.56)	0.18 (0.14-0.24)	7.72 (5.91-9.91)
Tunisia	2021	2.32 (1.88-2.86)	0.46 (0.37-0.56)	0.36 (0.11-0.60)	9.23 (3.88-14.8)
Türkiye	2021	2.60 (2.10-3.23)	0.52 (0.42-0.63)	0.50 (0.39-0.69)	16.56 (12.93-20.56)
Turkmenistan	2021	2.15 (1.76-2.64)	0.46 (0.38-0.56)	0.23 (0.17-0.31)	7.85 (5.96-10.27)
Tuvalu	2021	1.69 (1.36-2.09)	0.63 (0.51-0.77)	0.23 (0.15-0.52)	7.3 (4.76-14.38)
Uganda	2021	2.00 (1.60-2.41)	1.00 (0.82-1.20)	0.15 (0.07-0.28)	5.98 (3.2-10.36)
Ukraine	2021	2.52 (2.06-3.07)	0.47 (0.38-0.58)	0.07 (0.05-0.09)	3.05 (2.37-3.83)
United Arab Emirates	2021	1.67 (1.36-2.04)	0.48 (0.38-0.58)	0.38 (0.20-0.53)	10.31 (5.63-13.04)
United Kingdom	2021	2.13 (1.73-2.62)	0.29 (0.23-0.35)	0.10 (0.10-0.11)	3.73 (3.54-3.92)
United Republic of Tanzania	2021	1.79 (1.44-2.17)	0.81 (0.66-0.98)	0.16 (0.07-0.31)	6.27 (3.28-11.36)
United States of America	2021	1.72 (1.39-2.12)	0.31 (0.25-0.37)	0.31 (0.27-0.33)	8.08 (7.49-8.6)
United States Virgin Islands	2021	2.44 (1.97-2.95)	0.45 (0.36-0.55)	0.16 (0.11-0.26)	6.4 (4.53-8.82)
Uruguay	2021	2.25 (1.83-2.76)	0.31 (0.25-0.37)	0.16 (0.14-0.17)	5.44 (4.97-5.99)
Uzbekistan	2021	2.10 (1.72-2.55)	0.47 (0.38-0.57)	0.37 (0.30-0.46)	12.2 (9.83-14.82)
Vanuatu	2021	1.56 (1.27-1.88)	0.58 (0.47-0.70)	0.22 (0.14-0.52)	7.8 (5.12-15.18)
Venezuela (Bolivarian Republic of)	2021	3.20 (2.60-3.95)	0.51 (0.42-0.62)	0.04 (0.03-0.06)	1.83 (1.46-2.27)
Viet Nam	2021	1.87 (1.51-2.30)	0.48 (0.39-0.60)	0.12 (0.06-0.40)	3.8 (2.13-9.56)
Yemen	2021	2.15 (1.73-2.64)	0.66 (0.54-0.79)	0.55 (0.21-0.90)	19.3 (9.07-28.92)
Zambia	2021	1.60 (1.29-1.96)	1.06 (0.88-1.28)	0.24 (0.08-0.49)	8.64 (3.22-17.19)
Zimbabwe	2021	1.85 (1.50-2.29)	0.77 (0.62-0.93)	0.18 (0.12-0.26)	7.16 (4.65-10.44)
