# Supplementary material for: Global, regional, and national burden of pulmonary arterial hypertension from 1990 to 2021 and projection to 2050: A systematic analysis for the global burden of disease study 2021
Source: PLoS One. 2025 Dec 29;20(12):e0338335. doi: 10.1371/journal.pone.0338335 (PMC12747407; doi:10.1371/journal.pone.0338335)
Supplement: S2 Table — (XLSX) [file pone.0338335.s002.xlsx]

## Sheet: S2 Table
S2 Table. Age-standardised prevalence, incidence, mortality, and DALYS changes rates of PAH for both sex by country, 1990–2021
location	year (start)	year (end)	prevalence	incidence	mortality	DALYs
Afghanistan	1990	2021	0.02 (-0.04 to 0.09)	-0.01 (-0.06 to 0.04)	0.64 (-0.35 to 1.65)	0.39 (-0.43 to 1.26)
Albania	1990	2021	-0.13 (-0.18 to -0.09)	0.22 (0.16 to 0.27)	-0.46 (-0.65 to -0.08)	-0.48 (-0.67 to -0.04)
Algeria	1990	2021	0.08 (0.02 to 0.14)	-0.06 (-0.10 to -0.02)	0.27 (-0.53 to 1.19)	-0.10 (-0.68 to 0.50)
American Samoa	1990	2021	-0.06 (-0.11 to -0.01)	0.05 (0.01 to 0.10)	-0.26 (-0.46 to 0.04)	-0.19 (-0.44 to 0.10)
Andorra	1990	2021	0.06 (0.01 to 0.12)	-0.09 (-0.13 to -0.05)	-0.54 (-0.70 to -0.28)	-0.62 (-0.76 to -0.38)
Angola	1990	2021	-0.14 (-0.19 to -0.07)	0.03 (-0.02 to 0.08)	-0.30 (-0.48 to 0.06)	-0.39 (-0.61 to -0.03)
Antigua and Barbuda	1990	2021	-0.06 (-0.11 to -0.02)	0.03 (-0.02 to 0.08)	-0.64 (-0.69 to -0.58)	-0.66 (-0.71 to -0.61)
Argentina	1990	2021	0.06 (0.01 to 0.11)	-0.02 (-0.06 to 0.02)	-0.53 (-0.59 to -0.44)	-0.64 (-0.69 to -0.58)
Armenia	1990	2021	-0.03 (-0.08 to 0.02)	0.06 (0.02 to 0.12)	-0.69 (-0.77 to -0.59)	-0.73 (-0.79 to -0.67)
Australia	1990	2021	-0.04 (-0.09 to 0.00)	0.07 (0.03 to 0.11)	-0.48 (-0.61 to -0.38)	-0.53 (-0.63 to -0.44)
Austria	1990	2021	0.05 (-0.01 to 0.10)	-0.08 (-0.12 to -0.03)	-0.27 (-0.34 to -0.20)	-0.36 (-0.42 to -0.31)
Azerbaijan	1990	2021	0.21 (0.14 to 0.28)	-0.14 (-0.18 to -0.10)	-0.18 (-0.45 to 0.22)	-0.22 (-0.52 to 0.29)
Bahamas	1990	2021	-0.17 (-0.22 to -0.13)	0.16 (0.10 to 0.21)	-0.62 (-0.70 to -0.52)	-0.67 (-0.74 to -0.57)
Bahrain	1990	2021	-0.01 (-0.06 to 0.04)	-0.01 (-0.06 to 0.05)	-0.18 (-0.56 to 0.24)	-0.32 (-0.65 to 0.02)
Bangladesh	1990	2021	0.42 (0.33 to 0.52)	0.03 (-0.02 to 0.09)	-0.66 (-0.73 to -0.56)	-0.35 (-0.54 to -0.02)
Barbados	1990	2021	-0.06 (-0.10 to -0.01)	0.22 (0.16 to 0.28)	-0.05 (-0.29 to 0.29)	-0.69 (-0.76 to -0.60)
Belarus	1990	2021	-0.16 (-0.21 to -0.11)	-0.04 (-0.09 to 0.00)	-0.41 (-0.54 to -0.33)	-0.27 (-0.47 to -0.09)
Belgium	1990	2021	0.07 (0.02 to 0.12)	-0.02 (-0.06 to 0.03)	-0.68 (-0.74 to -0.63)	-0.45 (-0.58 to -0.38)
Belize	1990	2021	0.03 (-0.02 to 0.09)	-0.33 (-0.37 to -0.29)	-0.28 (-0.50 to 0.06)	-0.76 (-0.79 to -0.72)
Benin	1990	2021	-0.04 (-0.11 to 0.03)	0.03 (-0.02 to 0.08)	-0.67 (-0.74 to -0.58)	-0.28 (-0.49 to 0.06)
Bermuda	1990	2021	-0.06 (-0.10 to -0.01)	0.11 (0.06 to 0.16)	-0.21 (-0.46 to 0.29)	-0.72 (-0.78 to -0.65)
Bhutan	1990	2021	-0.14 (-0.19 to -0.08)	0.04 (-0.01 to 0.10)	-0.43 (-0.58 to -0.16)	-0.35 (-0.59 to 0.07)
Bolivia (Plurinational State of)	1990	2021	-0.06 (-0.11 to 0.00)	0.16 (0.11 to 0.22)	-0.22 (-0.49 to 0.15)	-0.54 (-0.69 to -0.23)
Bosnia and Herzegovina	1990	2021	-0.09 (-0.14 to -0.05)	0.01 (-0.04 to 0.06)	-0.42 (-0.61 to -0.10)	-0.25 (-0.48 to 0.10)
Botswana	1990	2021	-0.14 (-0.19 to -0.08)	-0.02 (-0.04 to -0.01)	-0.14 (-0.20 to -0.09)	-0.39 (-0.60 to -0.08)
Brazil	1990	2021	0.06 (0.04 to 0.08)	0.03 (-0.02 to 0.08)	-0.43 (-0.58 to -0.18)	-0.28 (-0.34 to -0.22)
Brunei Darussalam	1990	2021	-0.03 (-0.08 to 0.01)	0.31 (0.25 to 0.38)	-0.41 (-0.59 to -0.18)	-0.45 (-0.59 to -0.18)
Bulgaria	1990	2021	-0.22 (-0.26 to -0.17)	-0.37 (-0.40 to -0.33)	-0.16 (-0.41 to 0.19)	-0.41 (-0.58 to -0.18)
Burkina Faso	1990	2021	-0.02 (-0.09 to 0.06)	-0.12 (-0.16 to -0.08)	-0.43 (-0.70 to -0.13)	-0.19 (-0.41 to 0.13)
Burundi	1990	2021	-0.32 (-0.37 to -0.28)	-0.17 (-0.21 to -0.13)	-0.38 (-0.58 to 0.08)	-0.51 (-0.74 to -0.20)
Cabo Verde	1990	2021	0.20 (0.13 to 0.29)	-0.01 (-0.06 to 0.04)	-0.21 (-0.46 to 0.26)	-0.49 (-0.64 to -0.17)
Cambodia	1990	2021	0.00 (-0.06 to 0.06)	-0.25 (-0.28 to -0.21)	-0.30 (-0.52 to 0.12)	-0.26 (-0.54 to 0.22)
Cameroon	1990	2021	-0.03 (-0.09 to 0.04)	0.22 (0.17 to 0.29)	-0.54 (-0.58 to -0.50)	-0.25 (-0.47 to 0.12)
Canada	1990	2021	-0.18 (-0.22 to -0.13)	-0.03 (-0.07 to 0.02)	-0.18 (-0.38 to 0.10)	-0.59 (-0.63 to -0.55)
Central African Republic	1990	2021	-0.10 (-0.15 to -0.04)	-0.21 (-0.25 to -0.17)	-0.05 (-0.34 to 0.40)	-0.22 (-0.44 to 0.09)
Chad	1990	2021	0.19 (0.10 to 0.27)	-0.04 (-0.09 to 0.01)	-0.33 (-0.40 to -0.26)	-0.03 (-0.31 to 0.40)
Chile	1990	2021	0.01 (-0.04 to 0.07)	-0.02 (-0.03 to -0.01)	-0.31 (-0.56 to 0.01)	-0.40 (-0.46 to -0.33)
China	1990	2021	0.08 (0.07 to 0.10)	-0.09 (-0.14 to -0.05)	-0.38 (-0.54 to -0.17)	-0.45 (-0.66 to -0.21)
Colombia	1990	2021	0.14 (0.08 to 0.20)	0.13 (0.08 to 0.20)	-0.44 (-0.61 to -0.16)	-0.43 (-0.60 to -0.25)
Comoros	1990	2021	-0.15 (-0.21 to -0.09)	-0.08 (-0.12 to -0.03)	-0.33 (-0.49 to -0.10)	-0.50 (-0.65 to -0.23)
Congo	1990	2021	-0.17 (-0.21 to -0.12)	0.08 (0.03 to 0.13)	-0.48 (-0.67 to -0.18)	-0.39 (-0.55 to -0.16)
Cook Islands	1990	2021	-0.05 (-0.11 to -0.01)	-0.15 (-0.19 to -0.11)	-0.76 (-0.79 to -0.72)	-0.46 (-0.68 to -0.13)
Costa Rica	1990	2021	0.23 (0.17 to 0.30)	-0.32 (-0.36 to -0.29)	-0.27 (-0.49 to 0.09)	-0.73 (-0.77 to -0.69)
Cote d’Ivoire	1990	2021	-0.13 (-0.19 to -0.07)	0.19 (0.15 to 0.25)	-0.61 (-0.67 to -0.53)	-0.24 (-0.46 to 0.12)
Croatia	1990	2021	-0.11 (-0.15 to -0.07)	0.04 (-0.01 to 0.09)	-0.53 (-0.61 to -0.44)	-0.62 (-0.68 to -0.55)
Cuba	1990	2021	-0.05 (-0.10 to 0.00)	-0.17 (-0.21 to -0.13)	-0.62 (-0.71 to -0.42)	-0.59 (-0.66 to -0.53)
Cyprus	1990	2021	0.18 (0.11 to 0.24)	0.20 (0.15 to 0.26)	0.09 (-0.12 to 0.32)	-0.67 (-0.74 to -0.51)
Czechia	1990	2021	-0.11 (-0.15 to -0.07)	0.04 (0.00 to 0.10)	0.02 (-0.29 to 0.47)	-0.08 (-0.27 to 0.14)
Democratic People's Republic of Korea	1990	2021	-0.05 (-0.11 to 0.01)	0.04 (-0.02 to 0.09)	-0.17 (-0.40 to 0.13)	-0.05 (-0.34 to 0.36)
Democratic Republic of the Congo	1990	2021	-0.38 (-0.43 to -0.33)	-0.22 (-0.26 to -0.19)	-0.24 (-0.32 to -0.15)	-0.30 (-0.58 to -0.01)
Denmark	1990	2021	0.29 (0.22 to 0.37)	-0.05 (-0.09 to 0.00)	-0.33 (-0.53 to 0.03)	-0.44 (-0.50 to -0.38)
Djibouti	1990	2021	0.05 (-0.02 to 0.12)	-0.07 (-0.12 to -0.02)	-0.47 (-0.65 to -0.12)	-0.39 (-0.61 to 0.01)
Dominica	1990	2021	0.05 (-0.01 to 0.11)	0.04 (-0.02 to 0.09)	-0.50 (-0.66 to -0.19)	-0.43 (-0.62 to -0.06)
Dominican Republic	1990	2021	-0.07 (-0.12 to -0.02)	-0.02 (-0.07 to 0.03)	-0.34 (-0.52 to -0.03)	-0.56 (-0.71 to -0.18)
Ecuador	1990	2021	0.02 (-0.03 to 0.07)	-0.29 (-0.32 to -0.25)	-0.69 (-0.78 to -0.49)	-0.39 (-0.54 to -0.19)
Egypt	1990	2021	-0.36 (-0.40 to -0.32)	-0.26 (-0.30 to -0.21)	-0.59 (-0.75 to -0.29)	-0.78 (-0.86 to -0.54)
El Salvador	1990	2021	0.47 (0.36 to 0.57)	-0.02 (-0.07 to 0.02)	-0.57 (-0.75 to -0.18)	-0.65 (-0.77 to -0.32)
Equatorial Guinea	1990	2021	0.00 (-0.06 to 0.06)	-0.01 (-0.05 to 0.04)	-0.29 (-0.49 to 0.06)	-0.60 (-0.75 to -0.28)
Eritrea	1990	2021	-0.19 (-0.25 to -0.13)	0.17 (0.11 to 0.22)	0.71 (0.40 to 1.06)	-0.39 (-0.57 to -0.09)
Estonia	1990	2021	-0.14 (-0.19 to -0.10)	-0.02 (-0.07 to 0.03)	-0.28 (-0.55 to 0.18)	-0.04 (-0.16 to 0.09)
Eswatini	1990	2021	0.01 (-0.05 to 0.09)	-0.02 (-0.04 to 0.01)	-0.45 (-0.61 to -0.22)	-0.22 (-0.52 to 0.22)
Ethiopia	1990	2021	0.02 (-0.01 to 0.05)	0.14 (0.08 to 0.19)	-0.28 (-0.50 to -0.03)	-0.49 (-0.65 to -0.23)
Fiji	1990	2021	-0.13 (-0.19 to -0.08)	-0.19 (-0.22 to -0.14)	-0.30 (-0.40 to -0.16)	-0.26 (-0.48 to 0.02)
Finland	1990	2021	0.20 (0.14 to 0.27)	-0.17 (-0.21 to -0.14)	-0.31 (-0.45 to -0.13)	-0.32 (-0.40 to -0.21)
France	1990	2021	0.23 (0.17 to 0.30)	-0.15 (-0.19 to -0.11)	-0.38 (-0.58 to -0.03)	-0.33 (-0.47 to -0.21)
Gabon	1990	2021	-0.28 (-0.32 to -0.23)	-0.01 (-0.05 to 0.05)	-0.20 (-0.46 to 0.24)	-0.41 (-0.58 to -0.11)
Gambia	1990	2021	-0.08 (-0.13 to -0.02)	0.04 (-0.01 to 0.10)	1.72 (0.94 to 2.81)	-0.22 (-0.44 to 0.10)
Georgia	1990	2021	-0.03 (-0.08 to 0.02)	-0.23 (-0.27 to -0.19)	-0.05 (-0.20 to 0.17)	1.11 (0.51 to 1.98)
Germany	1990	2021	0.25 (0.18 to 0.31)	-0.30 (-0.33 to -0.26)	-0.41 (-0.63 to -0.06)	-0.32 (-0.41 to -0.18)
Ghana	1990	2021	-0.06 (-0.12 to 0.00)	0.01 (-0.03 to 0.07)	0.33 (0.20 to 0.48)	-0.44 (-0.62 to -0.16)
Greece	1990	2021	-0.06 (-0.11 to -0.01)	0.21 (0.15 to 0.27)	-0.75 (-0.84 to -0.38)	0.06 (-0.03 to 0.17)
Greenland	1990	2021	-0.18 (-0.22 to -0.13)	0.07 (0.01 to 0.12)	-0.68 (-0.75 to -0.60)	-0.78 (-0.88 to -0.35)
Grenada	1990	2021	-0.11 (-0.16 to -0.06)	0.08 (0.03 to 0.14)	-0.62 (-0.74 to -0.46)	-0.73 (-0.78 to -0.68)
Guam	1990	2021	-0.06 (-0.12 to 0.00)	-0.15 (-0.19 to -0.11)	-0.78 (-0.82 to -0.72)	-0.44 (-0.61 to -0.24)
Guatemala	1990	2021	0.28 (0.20 to 0.37)	-0.26 (-0.30 to -0.23)	-0.18 (-0.44 to 0.27)	-0.75 (-0.81 to -0.69)
Guinea	1990	2021	0.08 (0.00 to 0.17)	-0.23 (-0.27 to -0.19)	-0.28 (-0.44 to -0.04)	-0.22 (-0.49 to 0.27)
Guinea-Bissau	1990	2021	0.14 (0.07 to 0.23)	0.05 (0.00 to 0.10)	1.32 (0.74 to 2.02)	-0.30 (-0.50 to -0.03)
Guyana	1990	2021	-0.05 (-0.11 to 0.00)	0.04 (0.00 to 0.09)	-0.44 (-0.60 to -0.20)	0.85 (0.38 to 1.42)
Haiti	1990	2021	-0.06 (-0.11 to 0.00)	-0.16 (-0.20 to -0.13)	-0.24 (-0.49 to 0.13)	-0.45 (-0.61 to -0.19)
Honduras	1990	2021	0.26 (0.18 to 0.34)	0.17 (0.13 to 0.23)	-0.49 (-0.61 to -0.36)	-0.35 (-0.55 to -0.09)
Hungary	1990	2021	-0.09 (-0.14 to -0.04)	-0.09 (-0.13 to -0.05)	-0.17 (-0.28 to -0.05)	-0.54 (-0.65 to -0.42)
Iceland	1990	2021	0.04 (-0.01 to 0.09)	-0.03 (-0.04 to -0.02)	-0.20 (-0.41 to 0.08)	-0.32 (-0.40 to -0.23)
India	1990	2021	0.07 (0.05 to 0.09)	0.17 (0.15 to 0.19)	-0.15 (-0.38 to 0.21)	-0.34 (-0.48 to -0.10)
Indonesia	1990	2021	0.17 (0.14 to 0.19)	-0.02 (-0.03 to -0.01)	-0.56 (-0.69 to -0.36)	-0.23 (-0.43 to 0.10)
Iran (Islamic Republic of)	1990	2021	0.03 (0.01 to 0.05)	-0.07 (-0.11 to -0.02)	-0.40 (-0.62 to -0.06)	-0.68 (-0.76 to -0.51)
Iraq	1990	2021	0.09 (0.03 to 0.16)	-0.19 (-0.23 to -0.15)	-0.28 (-0.35 to -0.18)	-0.53 (-0.69 to -0.25)
Ireland	1990	2021	0.18 (0.12 to 0.26)	-0.02 (-0.06 to 0.03)	-0.43 (-0.57 to -0.32)	-0.34 (-0.41 to -0.27)
Israel	1990	2021	-0.02 (-0.07 to 0.03)	-0.03 (-0.05 to -0.02)	-0.58 (-0.61 to -0.55)	-0.56 (-0.67 to -0.48)
Italy	1990	2021	0.02 (0.00 to 0.03)	-0.02 (-0.07 to 0.03)	-0.66 (-0.75 to -0.55)	-0.61 (-0.64 to -0.59)
Jamaica	1990	2021	0.00 (-0.05 to 0.05)	0.07 (0.06 to 0.09)	-0.02 (-0.10 to 0.06)	-0.71 (-0.79 to -0.62)
Japan	1990	2021	-0.07 (-0.08 to -0.06)	-0.02 (-0.07 to 0.04)	-0.02 (-0.62 to 1.09)	-0.24 (-0.28 to -0.19)
Jordan	1990	2021	0.02 (-0.03 to 0.08)	0.09 (0.04 to 0.14)	0.06 (-0.25 to 0.57)	-0.11 (-0.64 to 0.65)
Kazakhstan	1990	2021	-0.07 (-0.12 to -0.03)	-0.05 (-0.06 to -0.04)	-0.16 (-0.36 to 0.34)	-0.15 (-0.34 to 0.14)
Kenya	1990	2021	0.04 (0.02 to 0.06)	0.07 (0.02 to 0.13)	-0.16 (-0.39 to 0.14)	-0.22 (-0.38 to 0.09)
Kiribati	1990	2021	-0.08 (-0.14 to -0.03)	0.00 (-0.05 to 0.05)	0.91 (0.59 to 1.28)	-0.18 (-0.38 to 0.12)
Kuwait	1990	2021	0.05 (0.00 to 0.10)	-0.08 (-0.12 to -0.03)	-0.47 (-0.59 to -0.32)	0.56 (0.27 to 0.91)
Kyrgyzstan	1990	2021	0.13 (0.07 to 0.19)	0.05 (-0.01 to 0.09)	-0.33 (-0.54 to 0.02)	-0.49 (-0.62 to -0.33)
Lao People's Democratic Republic	1990	2021	0.16 (0.10 to 0.24)	0.09 (0.03 to 0.14)	3.52 (2.65 to 4.42)	-0.33 (-0.56 to 0.14)
Latvia	1990	2021	-0.09 (-0.13 to -0.04)	-0.01 (-0.06 to 0.05)	-0.58 (-0.74 to -0.26)	1.47 (1.05 to 1.99)
Lebanon	1990	2021	0.01 (-0.04 to 0.06)	-0.02 (-0.06 to 0.03)	0.00 (-0.43 to 0.74)	-0.65 (-0.78 to -0.37)
Lesotho	1990	2021	0.01 (-0.06 to 0.07)	-0.34 (-0.37 to -0.31)	-0.31 (-0.52 to 0.03)	0.10 (-0.37 to 0.76)
Liberia	1990	2021	-0.28 (-0.33 to -0.24)	0.03 (-0.02 to 0.08)	0.17 (-0.54 to 1.07)	-0.39 (-0.65 to 0.01)
Libya	1990	2021	-0.05 (-0.10 to 0.00)	0.14 (0.09 to 0.20)	1.20 (0.82 to 1.68)	0.01 (-0.57 to 0.78)
Lithuania	1990	2021	-0.12 (-0.16 to -0.07)	-0.18 (-0.22 to -0.13)	-0.23 (-0.33 to -0.13)	0.34 (0.15 to 0.57)
Luxembourg	1990	2021	0.18 (0.12 to 0.25)	0.01 (-0.04 to 0.06)	-0.26 (-0.46 to -0.03)	-0.39 (-0.46 to -0.32)
Madagascar	1990	2021	-0.15 (-0.20 to -0.09)	-0.02 (-0.06 to 0.03)	-0.25 (-0.42 to 0.02)	-0.29 (-0.48 to -0.06)
Malawi	1990	2021	-0.25 (-0.30 to -0.20)	-0.06 (-0.11 to -0.02)	-0.16 (-0.47 to 0.19)	-0.35 (-0.56 to -0.06)
Malaysia	1990	2021	-0.01 (-0.06 to 0.05)	-0.13 (-0.18 to -0.09)	-0.63 (-0.74 to -0.44)	-0.23 (-0.46 to 0.04)
Maldives	1990	2021	0.18 (0.11 to 0.25)	-0.30 (-0.34 to -0.26)	-0.22 (-0.42 to 0.11)	-0.66 (-0.78 to -0.42)
Mali	1990	2021	0.01 (-0.06 to 0.08)	-0.18 (-0.22 to -0.14)	-0.07 (-0.18 to 0.05)	-0.23 (-0.46 to 0.08)
Malta	1990	2021	0.20 (0.12 to 0.27)	0.07 (0.02 to 0.13)	-0.30 (-0.52 to 0.01)	-0.09 (-0.20 to 0.02)
Marshall Islands	1990	2021	-0.08 (-0.13 to -0.02)	-0.29 (-0.33 to -0.25)	-0.30 (-0.51 to 0.04)	-0.23 (-0.47 to 0.08)
Mauritania	1990	2021	0.39 (0.28 to 0.51)	-0.07 (-0.11 to -0.02)	1.71 (1.39 to 2.06)	-0.32 (-0.50 to 0.00)
Mauritius	1990	2021	-0.01 (-0.06 to 0.05)	-0.15 (-0.16 to -0.13)	-0.42 (-0.53 to -0.29)	1.65 (1.29 to 1.99)
Mexico	1990	2021	0.24 (0.21 to 0.27)	0.08 (0.03 to 0.13)	-0.33 (-0.53 to -0.07)	-0.44 (-0.55 to -0.35)
Micronesia (Federated States of)	1990	2021	-0.09 (-0.14 to -0.04)	-0.12 (-0.15 to -0.07)	-0.16 (-0.43 to 0.23)	-0.31 (-0.51 to -0.02)
Monaco	1990	2021	0.09 (0.03 to 0.15)	0.25 (0.19 to 0.32)	-0.09 (-0.41 to 0.47)	-0.19 (-0.46 to 0.19)
Mongolia	1990	2021	0.16 (0.11 to 0.22)	0.13 (0.07 to 0.18)	-0.22 (-0.54 to 0.15)	-0.13 (-0.43 to 0.37)
Montenegro	1990	2021	-0.05 (-0.09 to 0.00)	-0.02 (-0.07 to 0.03)	0.32 (-0.52 to 1.23)	-0.32 (-0.52 to -0.05)
Morocco	1990	2021	0.02 (-0.04 to 0.08)	0.02 (-0.03 to 0.07)	-0.12 (-0.37 to 0.29)	-0.14 (-0.69 to 0.45)
Mozambique	1990	2021	-0.15 (-0.21 to -0.08)	-0.01 (-0.06 to 0.04)	-0.30 (-0.51 to 0.10)	-0.20 (-0.45 to 0.20)
Myanmar	1990	2021	0.01 (-0.05 to 0.07)	-0.07 (-0.11 to -0.02)	-0.18 (-0.44 to 0.19)	-0.33 (-0.54 to 0.09)
Namibia	1990	2021	-0.03 (-0.08 to 0.04)	0.08 (0.03 to 0.14)	0.16 (-0.28 to 1.15)	-0.17 (-0.44 to 0.21)
Nauru	1990	2021	-0.05 (-0.10 to 0.01)	0.08 (0.03 to 0.13)	-0.19 (-0.43 to 0.18)	-0.04 (-0.32 to 0.48)
Nepal	1990	2021	0.07 (0.00 to 0.14)	-0.06 (-0.10 to -0.01)	-0.15 (-0.23 to -0.05)	-0.36 (-0.59 to -0.06)
Netherlands	1990	2021	0.07 (0.02 to 0.12)	0.07 (0.03 to 0.12)	-0.28 (-0.36 to -0.18)	-0.27 (-0.33 to -0.21)
New Zealand	1990	2021	-0.10 (-0.14 to -0.06)	-0.16 (-0.20 to -0.12)	-0.67 (-0.80 to -0.29)	-0.33 (-0.40 to -0.26)
Nicaragua	1990	2021	0.25 (0.18 to 0.34)	-0.23 (-0.27 to -0.19)	-0.19 (-0.46 to 0.12)	-0.71 (-0.83 to -0.31)
Niger	1990	2021	0.14 (0.05 to 0.22)	-0.13 (-0.15 to -0.11)	-0.43 (-0.63 to -0.11)	-0.26 (-0.57 to 0.10)
Nigeria	1990	2021	0.53 (0.48 to 0.60)	0.08 (0.03 to 0.13)	-0.10 (-0.37 to 0.25)	-0.35 (-0.56 to -0.06)
Niue	1990	2021	-0.09 (-0.15 to -0.04)	0.19 (0.13 to 0.26)	-0.19 (-0.49 to 0.17)	0.34 (-0.07 to 0.87)
North Macedonia	1990	2021	-0.11 (-0.15 to -0.06)	0.08 (0.03 to 0.13)	-0.14 (-0.35 to 0.13)	-0.33 (-0.62 to -0.02)
Northern Mariana Islands	1990	2021	-0.06 (-0.11 to -0.01)	-0.02 (-0.03 to 0.00)	-0.64 (-0.66 to -0.61)	-0.14 (-0.37 to 0.16)
Norway	1990	2021	-0.01 (-0.03 to 0.01)	0.01 (-0.03 to 0.05)	0.07 (-0.65 to 1.61)	-0.73 (-0.75 to -0.71)
Oman	1990	2021	0.01 (-0.04 to 0.07)	0.08 (0.05 to 0.12)	-0.06 (-0.32 to 0.29)	-0.07 (-0.70 to 1.08)
Pakistan	1990	2021	-0.08 (-0.12 to -0.04)	0.07 (0.01 to 0.12)	-0.31 (-0.50 to -0.09)	-0.17 (-0.38 to 0.12)
Palau	1990	2021	-0.10 (-0.15 to -0.05)	0.11 (0.06 to 0.17)	-0.43 (-0.61 to -0.13)	-0.31 (-0.50 to -0.06)
Palestine	1990	2021	-0.13 (-0.18 to -0.07)	-0.16 (-0.19 to -0.12)	-0.70 (-0.77 to -0.61)	-0.54 (-0.70 to -0.29)
Panama	1990	2021	0.23 (0.17 to 0.30)	0.07 (0.01 to 0.13)	-0.11 (-0.33 to 0.21)	-0.67 (-0.74 to -0.59)
Papua New Guinea	1990	2021	-0.07 (-0.13 to -0.02)	0.03 (-0.01 to 0.09)	-0.15 (-0.45 to 0.23)	-0.08 (-0.31 to 0.25)
Paraguay	1990	2021	-0.04 (-0.10 to 0.01)	0.15 (0.09 to 0.21)	-0.29 (-0.51 to 0.11)	-0.24 (-0.46 to 0.05)
Peru	1990	2021	-0.08 (-0.12 to -0.03)	0.06 (0.02 to 0.10)	-0.49 (-0.63 to -0.28)	-0.56 (-0.71 to -0.27)
Philippines	1990	2021	-0.05 (-0.06 to -0.04)	0.01 (0.01 to 0.02)	-0.30 (-0.46 to -0.07)	-0.34 (-0.47 to -0.14)
Poland	1990	2021	-0.06 (-0.07 to -0.04)	0.13 (0.11 to 0.15)	-0.27 (-0.39 to -0.13)	-0.35 (-0.45 to -0.23)
Portugal	1990	2021	0.01 (-0.05 to 0.07)	-0.02 (-0.08 to 0.03)	-0.12 (-0.21 to -0.03)	-0.35 (-0.40 to -0.30)
Puerto Rico	1990	2021	-0.05 (-0.10 to 0.00)	0.04 (-0.01 to 0.08)	-0.83 (-0.86 to -0.79)	-0.83 (-0.86 to -0.80)
Qatar	1990	2021	0.02 (-0.04 to 0.07)	-0.01 (-0.06 to 0.04)	-0.22 (-0.69 to 0.33)	-0.30 (-0.73 to 0.16)
Republic of Korea	1990	2021	-0.03 (-0.09 to 0.01)	0.02 (-0.03 to 0.07)	-0.57 (-0.75 to -0.27)	-0.63 (-0.79 to -0.36)
Republic of Moldova	1990	2021	-0.08 (-0.12 to -0.04)	0.20 (0.15 to 0.26)	2.54 (1.93 to 3.39)	0.39 (0.23 to 0.63)
Romania	1990	2021	-0.14 (-0.19 to -0.10)	0.22 (0.16 to 0.28)	0.02 (-0.19 to 0.33)	-0.02 (-0.20 to 0.24)
Russian Federation	1990	2021	-0.10 (-0.11 to -0.08)	0.11 (0.10 to 0.13)	-0.69 (-0.74 to -0.65)	-0.71 (-0.76 to -0.67)
Rwanda	1990	2021	-0.37 (-0.42 to -0.32)	-0.04 (-0.09 to 0.02)	-0.51 (-0.71 to -0.25)	-0.59 (-0.76 to -0.31)
Saint Kitts and Nevis	1990	2021	-0.16 (-0.20 to -0.10)	0.12 (0.07 to 0.17)	-0.65 (-0.76 to -0.56)	-0.71 (-0.81 to -0.62)
Saint Lucia	1990	2021	0.02 (-0.03 to 0.08)	-0.04 (-0.09 to 0.01)	-0.70 (-0.76 to -0.63)	-0.71 (-0.77 to -0.64)
Saint Vincent and the Grenadines	1990	2021	0.02 (-0.03 to 0.08)	-0.04 (-0.09 to 0.01)	-0.30 (-0.40 to -0.17)	-0.43 (-0.53 to -0.30)
Samoa	1990	2021	-0.12 (-0.16 to -0.06)	0.11 (0.05 to 0.16)	-0.27 (-0.45 to -0.05)	-0.24 (-0.41 to -0.03)
San Marino	1990	2021	0.08 (0.02 to 0.14)	-0.10 (-0.14 to -0.06)	-0.51 (-0.69 to -0.26)	-0.50 (-0.66 to -0.29)
Sao Tome and Principe	1990	2021	0.21 (0.14 to 0.29)	-0.15 (-0.19 to -0.11)	-0.22 (-0.43 to 0.11)	-0.34 (-0.58 to 0.05)
Saudi Arabia	1990	2021	0.18 (0.11 to 0.25)	-0.13 (-0.17 to -0.08)	-0.42 (-0.71 to 0.02)	-0.54 (-0.74 to -0.22)
Senegal	1990	2021	-0.22 (-0.27 to -0.17)	-0.40 (-0.43 to -0.36)	-0.28 (-0.52 to 0.03)	-0.35 (-0.56 to -0.03)
Serbia	1990	2021	0.06 (0.01 to 0.12)	0.35 (0.29 to 0.42)	-0.36 (-0.57 to 0.00)	-0.35 (-0.54 to -0.06)
Seychelles	1990	2021	0.03 (-0.02 to 0.09)	-0.04 (-0.08 to 0.01)	-0.34 (-0.54 to -0.11)	-0.33 (-0.52 to -0.09)
Sierra Leone	1990	2021	0.09 (0.01 to 0.18)	-0.31 (-0.34 to -0.27)	-0.27 (-0.47 to 0.07)	-0.29 (-0.53 to 0.13)
Singapore	1990	2021	-0.10 (-0.16 to -0.05)	0.11 (0.05 to 0.17)	-0.62 (-0.66 to -0.57)	-0.67 (-0.71 to -0.63)
Slovakia	1990	2021	0.01 (-0.05 to 0.08)	0.40 (0.33 to 0.48)	-0.39 (-0.57 to -0.07)	-0.40 (-0.57 to -0.12)
Slovenia	1990	2021	-0.12 (-0.15 to -0.08)	0.19 (0.13 to 0.24)	-0.01 (-0.20 to 0.21)	-0.20 (-0.33 to -0.06)
Solomon Islands	1990	2021	-0.07 (-0.12 to -0.01)	0.08 (0.02 to 0.13)	-0.16 (-0.39 to 0.23)	-0.17 (-0.41 to 0.21)
Somalia	1990	2021	-0.17 (-0.22 to -0.11)	0.00 (-0.05 to 0.04)	-0.26 (-0.54 to 0.08)	-0.31 (-0.61 to 0.02)
South Africa	1990	2021	0.09 (0.06 to 0.12)	-0.07 (-0.09 to -0.05)	-0.11 (-0.33 to 0.11)	-0.21 (-0.35 to -0.03)
South Sudan	1990	2021	-0.07 (-0.12 to -0.01)	0.05 (0.00 to 0.11)	-0.27 (-0.47 to 0.11)	-0.25 (-0.51 to 0.21)
Spain	1990	2021	0.04 (-0.02 to 0.09)	-0.04 (-0.09 to 0.00)	-0.19 (-0.26 to -0.10)	-0.35 (-0.40 to -0.29)
Sri Lanka	1990	2021	0.06 (0.00 to 0.12)	-0.03 (-0.08 to 0.01)	0.00 (-0.50 to 0.68)	-0.12 (-0.54 to 0.49)
Sudan	1990	2021	-0.03 (-0.09 to 0.03)	-0.05 (-0.09 to 0.00)	0.13 (-0.59 to 0.97)	-0.05 (-0.64 to 0.71)
Suriname	1990	2021	-0.06 (-0.11 to -0.01)	0.03 (-0.02 to 0.08)	-0.56 (-0.69 to -0.21)	-0.61 (-0.73 to -0.22)
Sweden	1990	2021	0.04 (0.00 to 0.08)	0.02 (-0.02 to 0.05)	-0.13 (-0.23 to -0.03)	-0.32 (-0.38 to -0.25)
Switzerland	1990	2021	0.05 (0.00 to 0.11)	-0.05 (-0.09 to -0.01)	-0.48 (-0.59 to -0.39)	-0.58 (-0.67 to -0.50)
Syrian Arab Republic	1990	2021	0.05 (-0.01 to 0.11)	0.00 (-0.05 to 0.04)	-0.41 (-0.65 to -0.04)	-0.49 (-0.76 to -0.14)
Taiwan (Province of China)	1990	2021	-0.05 (-0.10 to 0.00)	0.06 (0.00 to 0.10)	0.93 (0.71 to 1.14)	0.74 (0.58 to 0.90)
Tajikistan	1990	2021	-0.03 (-0.08 to 0.01)	0.04 (0.00 to 0.09)	-0.34 (-0.56 to -0.06)	-0.31 (-0.52 to 0.02)
Thailand	1990	2021	0.08 (0.03 to 0.14)	-0.02 (-0.06 to 0.02)	-0.24 (-0.49 to 0.14)	-0.25 (-0.47 to 0.07)
Timor-Leste	1990	2021	0.05 (-0.01 to 0.10)	-0.03 (-0.08 to 0.01)	-0.18 (-0.42 to 0.21)	-0.22 (-0.45 to 0.15)
Togo	1990	2021	-0.21 (-0.25 to -0.16)	-0.29 (-0.32 to -0.26)	-0.20 (-0.43 to 0.21)	-0.24 (-0.47 to 0.09)
Tokelau	1990	2021	0.04 (-0.02 to 0.11)	-0.03 (-0.08 to 0.02)	-0.02 (-0.34 to 0.52)	0.43 (-0.09 to 1.28)
Tonga	1990	2021	-0.07 (-0.11 to -0.01)	0.06 (0.01 to 0.11)	-0.29 (-0.52 to -0.01)	-0.27 (-0.50 to 0.02)
Trinidad and Tobago	1990	2021	0.07 (0.02 to 0.14)	-0.07 (-0.12 to -0.02)	-0.61 (-0.71 to -0.49)	-0.63 (-0.73 to -0.51)
Tunisia	1990	2021	0.08 (0.02 to 0.14)	-0.05 (-0.09 to 0.00)	0.41 (-0.54 to 1.88)	-0.13 (-0.70 to 0.68)
Türkiye	1990	2021	0.40 (0.32 to 0.48)	0.08 (0.04 to 0.14)	-0.58 (-0.72 to -0.32)	-0.69 (-0.79 to -0.43)
Turkmenistan	1990	2021	-0.04 (-0.09 to 0.01)	0.04 (-0.01 to 0.08)	0.27 (-0.09 to 0.87)	0.25 (-0.10 to 0.78)
Tuvalu	1990	2021	-0.14 (-0.19 to -0.08)	0.09 (0.03 to 0.14)	-0.39 (-0.56 to -0.11)	-0.42 (-0.58 to -0.13)
Uganda	1990	2021	-0.34 (-0.38 to -0.29)	-0.27 (-0.31 to -0.24)	-0.46 (-0.68 to -0.07)	-0.49 (-0.67 to -0.20)
Ukraine	1990	2021	-0.19 (-0.23 to -0.15)	0.24 (0.18 to 0.31)	0.04 (-0.25 to 0.35)	0.02 (-0.24 to 0.30)
United Arab Emirates	1990	2021	-0.05 (-0.10 to 0.01)	0.01 (-0.04 to 0.07)	-0.48 (-0.66 to -0.16)	-0.62 (-0.73 to -0.39)
United Kingdom	1990	2021	-0.01 (-0.02 to 0.00)	-0.04 (-0.05 to -0.03)	-0.29 (-0.43 to -0.20)	-0.42 (-0.53 to -0.33)
United Republic of Tanzania	1990	2021	-0.23 (-0.28 to -0.18)	-0.19 (-0.22 to -0.14)	-0.38 (-0.57 to -0.07)	-0.39 (-0.56 to -0.14)
United States of America	1990	2021	-0.07 (-0.08 to -0.05)	0.12 (0.10 to 0.13)	-0.02 (-0.12 to 0.08)	-0.19 (-0.28 to -0.12)
United States Virgin Islands	1990	2021	-0.05 (-0.10 to 0.00)	0.03 (-0.02 to 0.09)	-0.62 (-0.74 to -0.42)	-0.62 (-0.76 to -0.35)
Uruguay	1990	2021	-0.10 (-0.15 to -0.05)	0.11 (0.06 to 0.17)	-0.31 (-0.40 to -0.19)	-0.44 (-0.51 to -0.34)
Uzbekistan	1990	2021	-0.15 (-0.20 to -0.09)	0.16 (0.10 to 0.21)	-0.19 (-0.44 to 0.16)	-0.29 (-0.46 to -0.07)
Vanuatu	1990	2021	-0.06 (-0.10 to -0.01)	0.07 (0.03 to 0.13)	-0.19 (-0.42 to 0.11)	-0.17 (-0.40 to 0.15)
Venezuela (Bolivarian Republic of)	1990	2021	0.05 (0.00 to 0.11)	-0.04 (-0.08 to 0.01)	-0.60 (-0.70 to -0.46)	-0.57 (-0.67 to -0.46)
Viet Nam	1990	2021	0.02 (-0.04 to 0.07)	-0.02 (-0.06 to 0.02)	-0.22 (-0.51 to 0.25)	-0.29 (-0.54 to 0.10)
Yemen	1990	2021	-0.14 (-0.19 to -0.09)	-0.12 (-0.17 to -0.07)	0.38 (-0.45 to 1.43)	0.15 (-0.52 to 0.82)
Zambia	1990	2021	-0.27 (-0.33 to -0.21)	0.09 (0.03 to 0.15)	0.03 (-0.45 to 0.62)	-0.06 (-0.58 to 0.65)
Zimbabwe	1990	2021	0.04 (-0.03 to 0.11)	-0.14 (-0.18 to -0.09)	0.20 (-0.21 to 1.01)	0.37 (-0.12 to 1.23)
