# Supplementary material for: Global, regional, and national burden of pulmonary arterial hypertension from 1990 to 2021 and projection to 2050: A systematic analysis for the global burden of disease study 2021
Source: PLoS One. 2025 Dec 29;20(12):e0338335. doi: 10.1371/journal.pone.0338335 (PMC12747407; doi:10.1371/journal.pone.0338335)
Supplement: S3 Table — (XLSX) [file pone.0338335.s003.xlsx]

## Sheet: S3 Table
S3 Table. Global age structure of PAH prevalence, incidence, mortality, and DALYs both males and females, 2021
age	metric	male				female
		prevalence	incidence	mortality	DALYs	prevalence	incidence	mortality	DALYs
6-11 months	Number	28.78 (18.99-40.98)	29.21 (19.32-41.43)	49.64 (33.51-71.52)	51.15 (34.51-73.57)	37.09 (24.87-52.44)	38.07 (25.74-53.85)	62.21 (42.33-88.24)	64.60 (44.33-91.44)
6-11 months	Rate	0.09 (0.06-0.13)	0.09 (0.06-0.13)	0.15 (0.10-0.22)	0.16 (0.11-0.23)	0.12 (0.08-0.17)	0.12 (0.08-0.18)	0.20 (0.14-0.29)	0.21 (0.15-0.30)
<1 year	Number	39.91 (26.09-57.01)	40.38 (26.47-57.48)	100.47 (66.54-146.01)	102.44 (68.06-148.51)	51.26 (34.22-72.49)	52.46 (35.34-74.20)	126.01 (84.54-179.98)	129.61 (87.74-184.67)
<1 year	Rate	0.06 (0.04-0.09)	0.06 (0.04-0.09)	0.15 (0.10-0.22)	0.16 (0.10-0.23)	0.08 (0.06-0.12)	0.09 (0.06-0.12)	0.20 (0.14-0.29)	0.21 (0.14-0.30)
2-4 years	Number	468.75 (332.34-638.91)	514.52 (365.11-709.61)	290.51 (213.93-383.24)	329.26 (241.66-433.49)	625.43 (448.87-849.67)	687.57 (493.01-937.05)	359.32 (268.00-471.77)	407.74 (303.73-536.03)
2-4 years	Rate	0.25 (0.18-0.34)	0.25 (0.18-0.34)	0.15 (0.11-0.20)	0.16 (0.12-0.21)	0.35 (0.25-0.48)	0.35 (0.25-0.48)	0.20 (0.15-0.26)	0.21 (0.16-0.28)
5-9 years	Number	1129.31 (808.93-1488.04)	1328.76 (949.30-1758.45)	467.87 (337.12-625.55)	570.36 (411.47-761.17)	1545.72 (1121.98-2026.13)	1804.47 (1299.87-2367.77)	568.35 (411.76-751.97)	692.35 (503.08-917.49)
5-9 years	Rate	0.38 (0.27-0.50)	0.37 (0.27-0.50)	0.16 (0.11-0.21)	0.16 (0.12-0.21)	0.54 (0.40-0.71)	0.54 (0.39-0.71)	0.20 (0.15-0.26)	0.21 (0.15-0.28)
10-14 years	Number	1472.04 (967.21-2095.87)	1810.52 (1184.27-2599.81)	437.17 (256.44-679.31)	567.28 (334.36-884.19)	2063.83 (1394.26-2904.10)	2507.13 (1682.89-3549.27)	517.58 (309.14-800.06)	674.06 (400.93-1042.46)
10-14 years	Rate	0.54 (0.35-0.76)	0.53 (0.34-0.76)	0.16 (0.09-0.25)	0.17 (0.10-0.26)	0.79 (0.53-1.11)	0.78 (0.52-1.10)	0.20 (0.12-0.31)	0.21 (0.12-0.32)
15-19 years	Number	1989.61 (1158.74-3063.10)	2367.35 (1363.52-3662.19)	482.43 (310.89-739.42)	615.33 (395.86-936.19)	2879.69 (1718.35-4312.50)	3368.31 (1997.23-5081.11)	564.44 (363.08-863.47)	725.42 (467.65-1108.24)
15-19 years	Rate	0.75 (0.44-1.16)	0.74 (0.43-1.14)	0.18 (0.12-0.28)	0.19 (0.12-0.29)	1.13 (0.67-1.69)	1.11 (0.66-1.67)	0.22 (0.14-0.34)	0.24 (0.15-0.36)
20-24 years	Number	2458.62 (1642.96-3591.29)	2982.47 (1981.10-4369.83)	564.17 (363.94-835.23)	727.29 (470.25-1076.94)	3708.98 (2506.85-5329.17)	4397.24 (2959.67-6338.52)	664.89 (431.05-982.84)	864.60 (559.61-1277.02)
20-24 years	Rate	0.99 (0.66-1.45)	0.98 (0.65-1.44)	0.23 (0.15-0.34)	0.24 (0.15-0.35)	1.52 (1.03-2.18)	1.50 (1.01-2.16)	0.27 (0.18-0.40)	0.29 (0.19-0.43)
25-29 years	Number	2774.51 (1835.12-4106.75)	3719.69 (2446.66-5503.01)	602.64 (335.12-937.57)	848.23 (473.23-1311.07)	4338.30 (2947.46-6257.66)	5624.84 (3793.86-8163.75)	710.27 (393.56-1112.23)	1002.72 (557.07-1561.53)
25-29 years	Rate	1.25 (0.82-1.85)	1.25 (0.82-1.85)	0.27 (0.15-0.42)	0.29 (0.16-0.44)	1.97 (1.34-2.84)	1.93 (1.30-2.81)	0.32 (0.18-0.51)	0.34 (0.19-0.54)
30-34 years	Number	2966.83 (1886.19-4483.00)	4756.40 (2997.32-7193.44)	656.60 (419.76-972.34)	1077.07 (686.90-1593.53)	4701.49 (3068.86-6866.82)	7277.58 (4704.83-10736.11)	751.91 (483.10-1103.77)	1239.00 (797.21-1822.01)
30-34 years	Rate	1.52 (0.97-2.30)	1.56 (0.98-2.35)	0.34 (0.21-0.50)	0.35 (0.22-0.52)	2.47 (1.61-3.61)	2.43 (1.57-3.59)	0.40 (0.25-0.58)	0.41 (0.27-0.61)
35-39 years	Number	3213.41 (2189.63-4562.09)	5186.61 (3547.78-7383.56)	760.34 (506.44-1099.02)	1256.91 (839.02-1826.93)	5167.40 (3620.96-7229.52)	8179.25 (5695.95-11420.59)	852.18 (571.81-1238.57)	1430.50 (957.76-2067.48)
35-39 years	Rate	1.80 (1.22-2.55)	1.83 (1.25-2.61)	0.43 (0.28-0.61)	0.44 (0.30-0.65)	2.98 (2.09-4.17)	2.94 (2.05-4.11)	0.49 (0.33-0.71)	0.51 (0.34-0.74)
40-44 years	Number	2995.42 (2012.75-4331.03)	5258.57 (3513.65-7652.55)	746.38 (412.53-1187.78)	1347.79 (749.36-2147.77)	4870.02 (3395.80-6684.17)	8491.93 (5878.81-11726.60)	820.23 (451.66-1306.95)	1519.66 (838.74-2410.57)
40-44 years	Rate	2.05 (1.38-2.96)	2.09 (1.39-3.03)	0.51 (0.28-0.81)	0.53 (0.30-0.85)	3.47 (2.42-4.77)	3.42 (2.37-4.73)	0.58 (0.32-0.93)	0.61 (0.34-0.97)
45-49 years	Number	2756.99 (1716.03-4147.79)	5725.30 (3526.37-8716.31)	759.51 (475.35-1116.35)	1574.26 (986.21-2320.76)	4520.27 (2989.69-6523.85)	9291.22 (6087.29-13536.58)	829.10 (515.80-1220.96)	1750.98 (1086.76-2572.98)
45-49 years	Rate	2.33 (1.45-3.50)	2.41 (1.48-3.66)	0.64 (0.40-0.94)	0.66 (0.41-0.98)	3.97 (2.63-5.73)	3.94 (2.58-5.74)	0.73 (0.45-1.07)	0.74 (0.46-1.09)
50-54 years	Number	3048.68 (2105.35-4316.33)	6464.00 (4449.92-9153.84)	861.31 (571.61-1246.17)	1830.29 (1217.86-2637.83)	5002.68 (3588.61-7079.78)	10444.73 (7387.29-14847.87)	938.83 (624.51-1364.60)	2029.60 (1347.45-2957.59)
50-54 years	Rate	2.83 (1.96-4.01)	2.91 (2.00-4.12)	0.80 (0.53-1.16)	0.82 (0.55-1.19)	4.77 (3.42-6.75)	4.68 (3.31-6.66)	0.89 (0.60-1.30)	0.91 (0.60-1.33)
55-59 years	Number	3136.23 (2121.01-4509.02)	6807.07 (4579.10-9812.87)	894.28 (527.01-1402.39)	1916.81 (1138.50-2990.18)	5232.65 (3624.77-7297.26)	11205.69 (7746.01-15738.30)	982.98 (584.70-1536.12)	2164.35 (1289.51-3405.33)
55-59 years	Rate	3.38 (2.28-4.85)	3.50 (2.35-5.04)	0.96 (0.57-1.51)	0.98 (0.58-1.54)	5.67 (3.93-7.90)	5.57 (3.85-7.83)	1.06 (0.63-1.66)	1.08 (0.64-1.69)
60-64 years	Number	3159.15 (2039.52-4672.78)	6406.21 (4137.61-9453.21)	897.69 (590.30-1307.89)	1810.15 (1191.84-2626.50)	5540.66 (3670.58-8051.38)	10792.55 (7125.33-15737.83)	1012.59 (665.96-1476.55)	2081.78 (1370.54-3047.33)
60-64 years	Rate	4.02 (2.60-5.95)	4.12 (2.66-6.08)	1.14 (0.75-1.67)	1.16 (0.77-1.69)	6.75 (4.47-9.81)	6.56 (4.33-9.57)	1.23 (0.81-1.80)	1.27 (0.83-1.85)
65-69 years	Number	2758.52 (1948.59-3801.39)	6470.90 (4575.81-8997.77)	784.11 (567.09-1052.53)	1818.26 (1320.34-2436.15)	5215.01 (3722.02-7229.24)	10796.85 (7707.82-14879.98)	942.63 (674.86-1270.45)	2119.99 (1529.62-2852.72)
65-69 years	Rate	4.81 (3.40-6.63)	4.91 (3.47-6.83)	1.37 (0.99-1.84)	1.38 (1.00-1.85)	7.87 (5.62-10.91)	7.50 (5.35-10.33)	1.42 (1.02-1.92)	1.47 (1.06-1.98)
70-74 years	Number	2141.33 (1509.58-2945.41)	5674.45 (3979.98-7785.01)	595.24 (396.25-865.07)	1515.62 (1011.74-2199.89)	4131.59 (2988.37-5614.59)	9416.81 (6791.44-12848.83)	755.30 (489.96-1107.87)	1804.78 (1184.34-2640.64)
70-74 years	Rate	5.69 (4.01-7.83)	5.89 (4.13-8.08)	1.58 (1.05-2.30)	1.57 (1.05-2.28)	8.78 (6.35-11.94)	8.60 (6.21-11.74)	1.61 (1.04-2.36)	1.65 (1.08-2.41)
75-79 years	Number	1669.04 (1097.37-2430.77)	3915.78 (2561.72-5756.12)	405.38 (268.49-583.62)	965.74 (639.61-1382.73)	3537.63 (2455.75-5041.78)	6626.58 (4517.39-9471.53)	580.70 (380.07-837.62)	1223.26 (800.97-1759.75)
75-79 years	Rate	6.61 (4.35-9.63)	6.55 (4.28-9.63)	1.61 (1.06-2.31)	1.62 (1.07-2.31)	9.74 (6.76-13.88)	9.19 (6.27-13.14)	1.60 (1.05-2.31)	1.70 (1.11-2.44)
80-84 years	Number	816.46 (556.60-1141.82)	2287.73 (1561.74-3193.65)	194.53 (138.33-262.45)	537.16 (381.50-730.03)	1995.20 (1393.85-2763.43)	4381.96 (3064.63-6064.23)	329.24 (234.64-452.61)	798.62 (568.93-1093.33)
80-84 years	Rate	6.15 (4.19-8.60)	6.24 (4.26-8.71)	1.46 (1.04-1.98)	1.47 (1.04-1.99)	9.03 (6.31-12.51)	8.60 (6.02-11.91)	1.49 (1.06-2.05)	1.57 (1.12-2.15)
85-89 years	Number	266.05 (172.03-384.85)	959.69 (626.04-1387.52)	66.43 (41.63-103.97)	225.25 (140.14-354.59)	786.08 (527.37-1110.85)	2154.83 (1444.36-3073.84)	137.43 (84.43-219.25)	406.66 (251.07-640.16)
85-89 years	Rate	5.25 (3.40-7.60)	5.56 (3.63-8.04)	1.31 (0.82-2.05)	1.31 (0.81-2.06)	7.82 (5.25-11.06)	7.57 (5.07-10.80)	1.37 (0.84-2.18)	1.43 (0.88-2.25)
90-94 years	Number	55.90 (35.23-85.60)	284.02 (176.33-436.16)	15.68 (9.00-25.32)	72.19 (40.83-116.87)	201.17 (128.92-300.63)	805.55 (510.40-1218.99)	40.14 (22.68-64.18)	167.03 (94.78-267.78)
90-94 years	Rate	4.44 (2.80-6.80)	4.87 (3.03-7.48)	1.25 (0.71-2.01)	1.24 (0.70-2.01)	6.65 (4.26-9.93)	6.68 (4.23-10.11)	1.33 (0.75-2.12)	1.38 (0.79-2.22)
95+ years	Number	9.95 (5.81-16.43)	67.95 (39.61-110.91)	3.30 (1.61-6.18)	19.30 (9.33-36.43)	43.14 (25.60-69.96)	244.51 (143.78-391.78)	10.61 (5.09-20.10)	56.50 (27.21-107.40)
95+ years	Rate	3.82 (2.23-6.31)	4.49 (2.62-7.34)	1.27 (0.62-2.37)	1.28 (0.62-2.41)	5.69 (3.38-9.23)	6.21 (3.65-9.95)	1.40 (0.67-2.65)	1.43 (0.69-2.73)
All ages	Number	39421.32 (32159.43-48676.72)	73126.54 (58943.78-89629.37)	10684.00 (8693.03-12832.65)	19831.16 (15823.54-24086.54)	66282.00 (54058.16-81489.14)	118681.68 (95923.29-146291.08)	12617.23 (10324.89-14994.96)	23420.23 (18892.91-28354.56)
All ages	Rate	1.47 (1.20-1.81)	1.85 (1.49-2.26)	0.40 (0.32-0.48)	0.50 (0.40-0.61)	2.50 (2.04-3.08)	3.02 (2.44-3.72)	0.48 (0.39-0.57)	0.60 (0.48-0.72)
Age-standardized	Rate	1.75 (1.42-2.13)	1.78 (1.44-2.17)	0.47 (0.38-0.57)	0.48 (0.39-0.58)	2.81 (2.29-3.46)	2.75 (2.24-3.39)	0.53 (0.43-0.63)	0.55 (0.45-0.66)
