# Supplementary material for: Global, regional, and national burden of pulmonary arterial hypertension from 1990 to 2021 and projection to 2050: A systematic analysis for the global burden of disease study 2021
Source: PLoS One. 2025 Dec 29;20(12):e0338335. doi: 10.1371/journal.pone.0338335 (PMC12747407; doi:10.1371/journal.pone.0338335)
Supplement: S4 Table — (XLSX) [file pone.0338335.s004.xlsx]

## Sheet: S4 Table
S4 Table. Temporal joinpoint analysis ASPR, ASIR, ASMR, and age-standardized DALYs rates for PAH, 1990-2021
sex	lower endpoint	upper endpoint	measure	val	p-value
ASPR
Both	1990	2021	AAPC	-0.02 (-0.06 to 0.02)	0.26
Female	1990	2021	AAPC	-0.07 (-0.11 to -0.03)	< 0.001
Male	1990	2021	AAPC	0.07 (0.03 to 0.11)	< 0.001
Both	1990	1999	APC	-0.08 (-0.15 to -0.01)	0.036
Both	1999	2015	APC	0.13 (0.09 to 0.16)	< 0.001
Both	2015	2021	APC	-0.32 (-0.46 to -0.19)	< 0.001
Female	1990	1999	APC	-0.11 (-0.19 to -0.04)	0.004
Female	1999	2016	APC	0.04 (0.01 to 0.07)	0.01
Female	2016	2021	APC	-0.38 (-0.56 to -0.19)	< 0.001
Male	1990	1997	APC	-0.04 (-0.15 to 0.07)	0.484
Male	1997	2015	APC	0.25 (0.22 to 0.28)	< 0.001
Male	2015	2021	APC	-0.33 (-0.47 to -0.19)	< 0.001
ASIR
Both	1990	2021	AAPC	0.10 (0.08 to 0.12)	< 0.001
Female	1990	2021	AAPC	0.12 (0.10 to 0.13)	< 0.001
Male	1990	2021	AAPC	0.08 (0.05 to 0.11)	< 0.001
Both	1990	1999	APC	0.29 (0.25 to 0.33)	< 0.001
Both	1999	2017	APC	-0.04 (-0.06 to -0.03)	< 0.001
Both	2017	2021	APC	0.32 (0.19 to 0.45)	< 0.001
Female	1990	1999	APC	0.34 (0.31 to 0.36)	< 0.001
Female	1999	2017	APC	-0.04 (-0.05 to -0.03)	< 0.001
Female	2017	2021	APC	0.31 (0.22 to 0.40)	< 0.001
Male	1990	1999	APC	0.24 (0.18 to 0.30)	< 0.001
Male	1999	2016	APC	-0.06 (-0.08 to -0.03)	< 0.001
Male	2016	2021	APC	0.25 (0.11 to 0.39)	0.001
ASMR
Both	1990	2021	AAPC	-0.83 (-0.90 to -0.77)	< 0.001
Female	1990	2021	AAPC	-0.63 (-0.69 to -0.57)	< 0.001
Male	1990	2021	AAPC	-1.08 (-1.17 to -0.99)	< 0.001
Both	1990	2006	APC	-0.60 (-0.65 to -0.55)	< 0.001
Both	2006	2011	APC	1.60 (1.25 to 1.96)	< 0.001
Both	2011	2021	APC	-2.40 (-2.50 to -2.31)	< 0.001
Female	1990	2006	APC	-0.28 (-0.33 to -0.23)	< 0.001
Female	2006	2011	APC	1.04 (0.71 to 1.37)	< 0.001
Female	2011	2021	APC	-2.02 (-2.09 to -1.94)	< 0.001
Male	1990	2006	APC	-1.01 (-1.07 to -0.94)	< 0.001
Male	2006	2011	APC	2.40 (1.90 to 2.90)	< 0.001
Male	2011	2021	APC	-2.88 (-3.01 to -2.74)	< 0.001
age-standardized DALYs rates
Both	1990	2021	AAPC	-1.52 (-1.59 to -1.46)	< 0.001
Female	1990	2021	AAPC	-1.25 (-1.31 to -1.18)	< 0.001
Male	1990	2021	AAPC	-1.80 (-1.87 to -1.74)	< 0.001
Both	1990	2006	APC	-1.34 (-1.39 to -1.30)	< 0.001
Both	2006	2011	APC	0.41 (0.07 to 0.75)	0.022
Both	2011	2021	APC	-2.76 (-2.85 to -2.68)	< 0.001
Female	1990	2006	APC	-1.03 (-1.09 to -0.97)	< 0.001
Female	2006	2011	APC	0.28 (-0.08 to 0.63)	0.12
Female	2011	2021	APC	-2.35 (-2.43 to -2.27)	< 0.001
Male	1990	2005	APC	-1.73 (-1.79 to -1.68)	< 0.001
Male	2005	2011	APC	0.31 (0.01 to 0.61)	0.041
Male	2011	2021	APC	-3.15 (-3.26 to -3.04)	< 0.001
