# Supplementary material for: Global, regional, and national burden of pulmonary arterial hypertension from 1990 to 2021 and projection to 2050: A systematic analysis for the global burden of disease study 2021
Source: PLoS One. 2025 Dec 29;20(12):e0338335. doi: 10.1371/journal.pone.0338335 (PMC12747407; doi:10.1371/journal.pone.0338335)
Supplement: S5 Table — (XLSX) [file pone.0338335.s005.xlsx]

## Sheet: S5 Table
S5 Table. Frontier analysis of mortality and age-standardised DALYs rates for PAH in 2021
location	SDI (2021)	mortality				DALYs
		Frontier	effective difference	effective difference rank (age-standardized mortality rank)	trend	Frontier	effective difference	effective difference rank (age-standardized DALYs rank)	trend
Afghanistan	0.3372	0.150697	0.516579	196 (199)	Increase	5.84208	19.4366	198 (200)	Increase
Albania	0.70685	0.00205536	0.2798	168 (163)	Decrease	0.42732	8.00748	166 (153)	Decrease
Algeria	0.659501	0.00202625	0.396024	188 (185)	Increase	0.378783	10.7081	176 (173)	Decrease
American Samoa	0.723728	0.00203022	0.124978	111 (66)	Decrease	0.426015	3.72607	108 (67)	Decrease
Andorra	0.869444	0.00205595	0.111588	100 (55)	Decrease	0.496749	3.05474	84 (48)	Decrease
Angola	0.453722	0.100192	0.0878025	77 (122)	Decrease	3.98602	2.22534	53 (114)	Decrease
Antigua and Barbuda	0.749887	0.00203135	0.0370319	16 (5)	Decrease	0.400489	1.09581	16 (7)	Decrease
Argentina	0.723123	0.00205563	0.202172	152 (129)	Decrease	0.415801	6.70322	157 (132)	Decrease
Armenia	0.701833	0.00202773	0.0761576	60 (33)	Decrease	0.507978	1.67009	31 (18)	Decrease
Australia	0.844253	0.00195001	0.113786	103 (57)	Decrease	0.353975	3.33454	88 (52)	Decrease
Austria	0.853837	0.00206109	0.127432	114 (73)	Decrease	0.401194	3.06451	81 (47)	Decrease
Azerbaijan	0.694851	0.00205282	0.572191	198 (197)	Decrease	0.403878	17.2391	197 (196)	Decrease
Bahamas	0.805021	0.0020677	0.399469	189 (186)	Decrease	0.400183	14.3541	187 (187)	Decrease
Bahrain	0.753043	0.00203202	0.156957	132 (102)	Decrease	0.353023	4.16322	116 (77)	Decrease
Bangladesh	0.492421	0.0703701	0.233613	161 (166)	Decrease	2.7024	5.95325	152 (157)	Decrease
Barbados	0.746749	0.0019726	0.36189	178 (178)	Decrease	0.42948	11.4494	181 (179)	Decrease
Belarus	0.784485	0.00193125	0.0391044	18 (6)	Decrease	0.366754	1.25828	18 (9)	Decrease
Belgium	0.853654	0.00204175	0.181185	141 (117)	Decrease	0.376271	4.79905	128 (91)	Decrease
Belize	0.610229	0.0300072	0.116284	105 (90)	Decrease	0.56082	5.1629	137 (101)	Decrease
Benin	0.373487	0.136358	0.0140898	9 (95)	Decrease	4.76292	0.963182	14 (102)	Decrease
Bermuda	0.821365	0.00196834	0.568427	197 (196)	Decrease	0.417093	15.2764	190 (189)	Decrease
Bhutan	0.473062	0.0799082	0.226849	158 (167)	Decrease	3.08257	6.18976	153 (165)	Decrease
Bolivia (Plurinational State of)	0.599011	0.0463738	0.19211	148 (148)	Decrease	1.76361	7.25751	160 (162)	Decrease
Bosnia and Herzegovina	0.723078	0.00195564	0.208733	155 (134)	Decrease	0.444844	5.46403	142 (105)	Decrease
Botswana	0.642722	0.00195528	0.102154	92 (49)	Decrease	0.368877	3.67095	105 (63)	Decrease
Brazil	0.653044	0.00195304	0.3236	176 (174)	Decrease	0.500029	9.94835	174 (170)	Decrease
Brunei Darussalam	0.810234	0.00203256	0.269638	167 (162)	Decrease	0.485267	10.9591	180 (178)	Decrease
Bulgaria	0.768151	0.00202161	0.088984	79 (40)	Decrease	0.408324	2.45683	59 (34)	Decrease
Burkina Faso	0.285118	0.174472	0.0940914	85 (159)	Decrease	6.33723	2.63896	62 (161)	Decrease
Burundi	0.289374	0.169811	0.0381434	17 (131)	Decrease	6.35175	1.28869	19 (138)	Decrease
Cabo Verde	0.533535	0.0492602	0.0781605	62 (67)	Decrease	2.16163	2.24577	58 (73)	Decrease
Cambodia	0.473621	0.0817198	0.0462141	21 (69)	Decrease	3.25875	1.65898	45 (87)	Decrease
Cameroon	0.479691	0.0802814	0.0864365	74 (107)	Decrease	3.02889	3.23804	99 (115)	Decrease
Canada	0.873171	0.00202747	0.140275	122 (85)	Decrease	0.379057	4.25282	118 (79)	Decrease
Central African Republic	0.309168	0.159771	0.0868509	76 (154)	Decrease	6.10857	2.80981	71 (159)	Decrease
Chad	0.240436	0.195655	0.0492286	27 (153)	Decrease	7.2307	1.94826	33 (163)	Decrease
Chile	0.771515	0.00205265	0.142667	123 (87)	Decrease	0.385185	5.06468	136 (98)	Decrease
China	0.72163	0.00203264	0.413746	190 (187)	Decrease	0.392866	8.55667	169 (160)	Decrease
Colombia	0.655443	0.00205054	0.0939606	84 (44)	Decrease	0.410746	2.88017	76 (43)	Decrease
Comoros	0.475979	0.0767548	0.0737986	56 (96)	Decrease	3.11653	2.79952	73 (106)	Decrease
Congo	0.583075	0.0475952	0.0978533	86 (88)	Decrease	2.05174	2.75242	74 (84)	Decrease
Cook Islands	0.77911	0.00195332	0.135141	118 (79)	Decrease	0.407951	4.85161	131 (93)	Decrease
Costa Rica	0.70034	0.00206765	0.102511	94 (51)	Decrease	0.404847	2.91003	77 (44)	Decrease
Coted'Ivoire	0.425942	0.127626	0.0509404	29 (112)	Decrease	4.53253	2.26005	51 (128)	Decrease
Croatia	0.798341	0.00195115	0.0431213	20 (8)	Decrease	0.419068	0.888672	13 (5)	Decrease
Cuba	0.66873	0.00193	0.0479405	24 (11)	Decrease	0.353391	1.54998	21 (13)	Decrease
Cyprus	0.835631	0.00205279	0.801869	202 (201)	Decrease	0.371289	17.0775	196 (195)	Decrease
Czechia	0.82845	0.00194909	0.423168	192 (190)	Increase	0.435017	10.6771	177 (174)	Decrease
Democratic People's Republic of Korea	0.569855	0.0503596	0.295584	171 (175)	Increase	2.20307	5.83658	148 (146)	Decrease
Democratic Republic of the Congo	0.38318	0.129947	0.0629528	45 (125)	Decrease	4.58977	1.54251	24 (111)	Decrease
Denmark	0.896424	0.002027	0.173309	135 (109)	Decrease	0.377825	4.42643	123 (85)	Decrease
Djibouti	0.487958	0.0684793	0.0858439	71 (100)	Decrease	2.41336	3.26263	79 (100)	Decrease
Dominica	0.746967	0.0020298	0.0925687	82 (43)	Decrease	0.408416	3.05542	80 (46)	Decrease
Dominican Republic	0.619388	0.00203076	0.0820869	66 (35)	Decrease	0.496872	3.76558	111 (70)	Decrease
Ecuador	0.661017	0.00197246	0.176575	137 (111)	Decrease	0.44114	5.36128	139 (103)	Decrease
Egypt	0.606787	0.0436726	0.316667	173 (177)	Decrease	0.842785	15.6681	193 (192)	Decrease
El Salvador	0.563775	0.0506795	0.0674954	49 (60)	Decrease	2.10429	2.07987	54 (68)	Decrease
Equatorial Guinea	0.657857	0.00201925	0.110579	98 (53)	Decrease	0.440826	3.3916	97 (58)	Decrease
Eritrea	0.403864	0.129305	0.0844114	69 (135)	Decrease	4.53173	3.47447	87 (144)	Decrease
Estonia	0.844918	0.00194981	0.0357582	15 (4)	Increase	0.377355	0.739869	12 (4)	Decrease
Eswatini	0.58546	0.0477923	0.0853953	70 (77)	Decrease	2.09038	3.21187	95 (94)	Decrease
Ethiopia	0.358823	0.138124	0.00981044	8 (92)	Decrease	5.03182	0.495639	11 (99)	Decrease
Fiji	0.675052	0.00195177	0.147133	129 (93)	Decrease	0.378298	4.79537	129 (90)	Decrease
Finland	0.859831	0.00204904	0.0598504	41 (22)	Decrease	0.395936	1.73666	30 (17)	Decrease
France	0.838365	0.00205476	0.20822	154 (133)	Decrease	0.3716	5.68117	144 (110)	Decrease
Gabon	0.634691	0.00202534	0.130168	116 (75)	Decrease	0.385464	3.75617	107 (66)	Decrease
Gambia	0.409714	0.126943	0.0592493	40 (120)	Decrease	4.56758	1.95739	34 (124)	Decrease
Georgia	0.732474	0.00208319	1.00669	203 (203)	Increase	0.48396	27.3508	202 (202)	Increase
Germany	0.902957	0.00194105	0.255592	164 (156)	Decrease	0.376245	6.04508	147 (122)	Decrease
Ghana	0.56493	0.0493218	0.0801091	64 (72)	Decrease	2.2262	2.26174	65 (76)	Decrease
Greece	0.791854	0.00197775	0.322949	175 (173)	Increase	0.435004	7.91484	164 (151)	Increase
Greenland	0.82621	0.00202833	0.189709	147 (124)	Decrease	0.40819	6.65374	156 (131)	Decrease
Grenada	0.668993	0.002032	0.257127	165 (157)	Decrease	0.376382	8.42842	168 (158)	Decrease
Guam	0.803982	0.00193598	0.0540409	35 (17)	Decrease	0.498322	2.0363	46 (29)	Decrease
Guatemala	0.539972	0.0510232	0.0064446	7 (19)	Decrease	2.1045	0.255477	8 (22)	Decrease
Guinea	0.336401	0.149524	0.0603739	43 (132)	Decrease	5.92538	2.09186	68 (145)	Decrease
Guinea-Bissau	0.35311	0.13765	0.0937407	83 (142)	Decrease	5.03709	3.48303	104 (154)	Decrease
Guyana	0.650812	0.00203044	0.391934	187 (184)	Increase	0.432105	15.6291	192 (190)	Increase
Haiti	0.448278	0.0980101	0.391834	186 (193)	Decrease	3.9552	21.2107	200 (199)	Decrease
Honduras	0.513037	0.0520551	0.144349	127 (127)	Decrease	2.14338	3.16133	82 (95)	Decrease
Hungary	0.790755	0.00197905	0.162401	134 (106)	Decrease	0.483076	4.17488	120 (82)	Decrease
Iceland	0.876362	0.00205228	0.125573	112 (68)	Decrease	0.377559	3.41742	93 (55)	Decrease
India	0.575402	0.0499377	0.185324	145 (146)	Decrease	2.04209	5.70645	145 (141)	Decrease
Indonesia	0.656868	0.00202824	0.116743	106 (61)	Decrease	0.378267	4.23567	117 (78)	Decrease
Iran (Islamic Republic of)	0.697207	0.00197294	0.608414	199 (198)	Decrease	0.467372	15.7976	194 (191)	Decrease
Iraq	0.662626	0.00195166	0.144104	126 (89)	Decrease	0.384559	4.81525	130 (92)	Decrease
Ireland	0.873754	0.00204747	0.107299	97 (52)	Decrease	0.39716	2.62669	66 (37)	Decrease
Israel	0.809012	0.00208072	0.268757	166 (161)	Decrease	0.356446	6.81891	158 (134)	Decrease
Italy	0.805774	0.00202665	0.0882903	78 (39)	Decrease	0.410225	2.36723	55 (31)	Decrease
Jamaica	0.683263	0.00193981	0.0681245	51 (26)	Decrease	0.548186	2.2623	57 (32)	Decrease
Japan	0.871242	0.00201794	0.285387	169 (164)	Decrease	0.394297	10.3277	175 (172)	Decrease
Jordan	0.725307	0.00205552	0.0535442	33 (16)	Decrease	0.375813	2.07526	43 (27)	Decrease
Kazakhstan	0.725144	0.00203013	0.0465274	22 (10)	Increase	0.39705	1.09098	15 (6)	Decrease
Kenya	0.523768	0.0517795	0.0648708	46 (59)	Decrease	2.23852	1.81379	48 (64)	Decrease
Kiribati	0.527187	0.0513096	0.201154	151 (155)	Decrease	2.08518	6.0024	151 (149)	Decrease
Kuwait	0.846651	0.00206737	0.137831	121 (82)	Increase	0.401183	6.10686	149 (123)	Increase
Kyrgyzstan	0.603979	0.0460882	0.00398663	4 (12)	Decrease	1.7622	0.00125923	4 (11)	Decrease
Lao People's Democratic Republic	0.489136	0.0700741	0.0816878	65 (98)	Decrease	2.65473	3.9954	112 (126)	Decrease
Latvia	0.830664	0.0019513	0.101351	90 (47)	Increase	0.395668	2.49194	61 (35)	Increase
Lebanon	0.744746	0.0020495	0.371861	182 (181)	Decrease	0.38192	10.8794	179 (176)	Decrease
Lesotho	0.510393	0.0587572	0.0858943	72 (86)	Increase	2.36556	3.03265	92 (96)	Increase
Liberia	0.352442	0.139523	0.0475395	23 (121)	Decrease	4.98111	1.9549	39 (129)	Decrease
Libya	0.725771	0.00194962	0.369942	181 (180)	Increase	0.422782	20.0096	199 (198)	Increase
Lithuania	0.856484	0.00205689	0.0756077	58 (32)	Increase	0.371893	1.93039	35 (19)	Increase
Luxembourg	0.884429	0.00206599	0.205059	153 (130)	Decrease	0.376413	4.6845	125 (88)	Decrease
Madagascar	0.400247	0.13007	0.17961	139 (170)	Decrease	4.64297	8.16149	167 (182)	Decrease
Malawi	0.384554	0.130954	0.0310772	12 (104)	Decrease	4.57572	1.59523	23 (113)	Decrease
Malaysia	0.742524	0.00203242	0.06692	48 (25)	Decrease	0.382812	2.09375	44 (28)	Decrease
Maldives	0.650887	0.00205495	0.188797	146 (123)	Decrease	0.381763	7.10021	159 (136)	Decrease
Mali	0.26858	0.176355	0.00455689	5 (114)	Decrease	6.69989	0.250711	7 (130)	Decrease
Malta	0.801585	0.0020189	0.0828275	67 (36)	Decrease	0.371691	2.52344	63 (36)	Decrease
Marshall Islands	0.574091	0.0497867	0.185052	144 (145)	Decrease	2.10104	5.9396	150 (147)	Decrease
Mauritania	0.498945	0.0626356	0.0792625	63 (84)	Decrease	2.18179	2.55308	56 (83)	Decrease
Mauritius	0.71826	0.00193088	0.708032	200 (200)	Increase	0.367565	28.5909	203 (203)	Increase
Mexico	0.664575	0.00204897	0.0836105	68 (37)	Decrease	0.47111	2.64238	70 (40)	Decrease
Micronesia (Federated States of)	0.587535	0.0476861	0.194972	149 (151)	Decrease	1.99851	5.48383	141 (137)	Decrease
Monaco	0.908263	0.00194331	0.145749	128 (91)	Decrease	0.371545	4.09151	115 (75)	Decrease
Mongolia	0.617622	0.00195652	1.58343	204 (204)	Decrease	0.426735	43.4968	204 (204)	Decrease
Montenegro	0.795801	0.0019387	0.031481	13 (2)	Decrease	0.414335	0.636128	10 (3)	Decrease
Morocco	0.562698	0.0494659	0.384801	185 (191)	Increase	2.25961	11.2019	182 (184)	Decrease
Mozambique	0.326463	0.155874	0.0866943	75 (150)	Decrease	5.91986	2.67231	64 (155)	Decrease
Myanmar	0.533901	0.0504337	0.103318	95 (99)	Decrease	1.8499	4.91054	132 (127)	Decrease
Namibia	0.617565	0.0207543	0.112719	102 (78)	Decrease	0.377574	4.47749	124 (86)	Decrease
Nauru	0.625178	0.00205454	0.364633	179 (179)	Increase	0.353431	9.94715	172 (167)	Decrease
Nepal	0.433175	0.111794	0.197649	150 (169)	Decrease	4.50509	4.91934	133 (166)	Decrease
Netherlands	0.888464	0.00195931	0.135871	119 (80)	Decrease	0.418986	3.49288	100 (60)	Decrease
New Zealand	0.849442	0.00194519	0.0992212	88 (45)	Decrease	0.408718	3.14561	83 (49)	Decrease
Nicaragua	0.523958	0.0467598	0	2 (9)	Decrease	1.7569	0	2 (10)	Decrease
Niger	0.168073	0.206668	0.0220626	11 (141)	Decrease	7.69338	0	2 (139)	Decrease
Nigeria	0.503391	0.0643792	0.0759136	59 (83)	Decrease	2.27572	3.76192	110 (109)	Decrease
Niue	0.726222	0.00194991	0.230961	160 (144)	Decrease	0.371802	10.7678	178 (175)	Increase
North Macedonia	0.75063	0.0020553	0.120691	109 (64)	Decrease	0.413779	2.76155	72 (41)	Decrease
Northern Mariana Islands	0.771535	0.00203202	0.110976	99 (54)	Decrease	0.378729	2.98417	78 (45)	Decrease
Norway	0.916133	0.00202282	0.0481426	25 (13)	Decrease	0.373295	1.54903	22 (14)	Decrease
Oman	0.773392	0.00206591	0.112613	101 (56)	Increase	0.378407	3.52208	98 (59)	Decrease
Pakistan	0.504029	0.0690813	0.252417	163 (171)	Decrease	2.5408	9.41622	171 (180)	Decrease
Palau	0.754047	0.00202609	0.12621	113 (70)	Decrease	0.497936	3.86752	113 (72)	Decrease
Palestine	0.631012	0.00203991	0.130713	117 (76)	Decrease	0.460785	4.19519	122 (81)	Decrease
Panama	0.708865	0.00204043	0.0556602	36 (20)	Decrease	0.362591	1.71945	28 (16)	Decrease
Papua New Guinea	0.417797	0.126864	0.142859	124 (160)	Decrease	4.53567	6.77518	155 (177)	Decrease
Paraguay	0.635718	0.00195452	0.0706997	54 (29)	Decrease	0.379412	2.03753	41 (24)	Decrease
Peru	0.662054	0.00203099	0.123282	110 (65)	Decrease	0.402694	4.24631	121 (80)	Decrease
Philippines	0.651219	0.00205712	0.0734168	55 (30)	Decrease	0.450281	2.82615	75 (42)	Decrease
Poland	0.812043	0.00193941	0.118137	107 (62)	Decrease	0.372459	3.57392	101 (61)	Decrease
Portugal	0.744152	0.00202698	0.215031	156 (136)	Decrease	0.413612	5.40273	140 (104)	Decrease
Puerto Rico	0.825526	0.00195995	0.0997444	89 (46)	Decrease	0.366752	3.61173	103 (62)	Decrease
Qatar	0.846861	0.00205253	0.129186	115 (74)	Decrease	0.378609	3.36991	91 (54)	Decrease
Republic of Korea	0.886675	0.00203548	0.0539529	34 (18)	Decrease	0.407854	1.99064	38 (23)	Decrease
Republic of Moldova	0.732215	0.00202924	0.00478092	6 (1)	Increase	0.401863	0.142983	6 (1)	Increase
Romania	0.768454	0.00205701	0.485868	194 (192)	Increase	0.434693	13.4815	185 (185)	Decrease
Russian Federation	0.808536	0.00203148	0.102184	93 (50)	Decrease	0.374808	3.24652	86 (51)	Decrease
Rwanda	0.435589	0.11484	0.053344	31 (108)	Decrease	4.5054	1.66023	25 (112)	Decrease
Saint Kitts and Nevis	0.754987	0.00202412	0.0701152	53 (28)	Decrease	0.417296	1.9003	37 (20)	Decrease
Saint Lucia	0.67251	0.00195353	0.240448	162 (149)	Decrease	0.406895	7.95271	165 (152)	Decrease
Saint Vincent and the Grenadines	0.637196	0.00205613	0.0588202	38 (21)	Decrease	0.445021	2.00108	42 (26)	Decrease
Samoa	0.593393	0.0477856	0.152708	130 (128)	Decrease	1.87675	4.67961	127 (125)	Decrease
San Marino	0.888005	0.00202976	0.0491647	26 (14)	Decrease	0.448512	1.1616	17 (8)	Decrease
Sao Tome and Principe	0.505414	0.0690652	0.0591955	39 (71)	Decrease	2.30861	2.05344	50 (71)	Decrease
Saudi Arabia	0.815143	0.00195957	0.077406	61 (34)	Decrease	0.378168	2.243	52 (30)	Decrease
Senegal	0.408054	0.129017	0.051876	30 (113)	Decrease	4.54754	1.85594	29 (121)	Decrease
Serbia	0.792416	0.00203426	0.0897016	80 (41)	Decrease	0.418579	2.01489	40 (25)	Decrease
Seychelles	0.730151	0.00195973	0.0750479	57 (31)	Decrease	0.410186	2.45266	60 (33)	Decrease
Sierra Leone	0.358666	0.138839	0.0568945	37 (126)	Decrease	4.90581	3.33079	89 (150)	Decrease
Singapore	0.856098	0.00195259	0.0862109	73 (38)	Decrease	0.370214	3.45675	96 (57)	Decrease
Slovakia	0.810611	0.00195374	0.0620243	44 (23)	Decrease	0.443423	1.59517	26 (15)	Decrease
Slovenia	0.842431	0.00195939	0.035123	14 (3)	Decrease	0.449483	0.584803	9 (2)	Decrease
Solomon Islands	0.42936	0.12208	0.0979071	87 (137)	Decrease	4.31888	1.99516	32 (118)	Decrease
Somalia	0.0776881	0.268065	0	2 (158)	Decrease	10.5795	0	2 (171)	Decrease
South Africa	0.679627	0.00198195	0.0922181	81 (42)	Decrease	0.455937	3.12204	85 (50)	Decrease
South Sudan	0.278371	0.176817	0.0601539	42 (147)	Decrease	6.77102	3.57145	102 (169)	Decrease
Spain	0.769284	0.00202021	0.219668	157 (138)	Decrease	0.418431	5.5809	143 (108)	Decrease
Sri Lanka	0.701535	0.00201785	0.415964	191 (189)	Decrease	0.410175	14.7299	188 (188)	Decrease
Sudan	0.54195	0.0476403	0.368655	180 (188)	Increase	2.21033	15.1368	191 (194)	Decrease
Suriname	0.633666	0.00195987	0.322089	174 (172)	Decrease	0.367751	13.8912	186 (186)	Decrease
Sweden	0.88688	0.00195855	0.119473	108 (63)	Decrease	0.379267	3.75795	106 (65)	Decrease
Switzerland	0.933059	0.0019358	0.183434	143 (119)	Decrease	0.485121	4.63897	126 (89)	Decrease
Syrian Arab Republic	0.623004	0.00206831	0.053495	32 (15)	Decrease	0.47286	1.84831	36 (21)	Decrease
Taiwan (Province of China)	0.874747	0.00203161	0.181118	140 (116)	Increase	0.434489	3.75119	109 (69)	Increase
Tajikistan	0.541511	0.049844	0.756137	201 (202)	Decrease	2.23211	25.2	201 (201)	Decrease
Thailand	0.682548	0.00198114	0.0696841	52 (27)	Decrease	0.356268	2.72881	69 (39)	Decrease
Timor-Leste	0.444668	0.109857	0.041784	19 (97)	Decrease	3.96344	2.32338	49 (117)	Decrease
Togo	0.408534	0.128633	0.049651	28 (110)	Decrease	4.55586	1.80291	27 (119)	Decrease
Tokelau	0.686426	0.0020629	0.286229	170 (165)	Decrease	0.546596	12.7097	184 (183)	Increase
Tonga	0.62635	0.00203198	0.136958	120 (81)	Decrease	0.452959	4.0046	114 (74)	Decrease
Trinidad and Tobago	0.768763	0.00205583	0.182362	142 (118)	Decrease	0.40162	7.31503	161 (140)	Decrease
Tunisia	0.682432	0.00202378	0.353766	177 (176)	Increase	0.3767	8.85341	170 (164)	Decrease
Turkey	0.712693	0.00202337	0.499859	195 (194)	Decrease	0.434457	16.1206	195 (193)	Decrease
Turkmenistan	0.682161	0.00194418	0.230511	159 (143)	Increase	0.403885	7.45057	162 (143)	Increase
Tuvalu	0.576621	0.0497369	0.176434	136 (140)	Decrease	1.85942	5.43794	138 (135)	Decrease
Uganda	0.423261	0.127651	0.0219944	10 (94)	Decrease	4.64952	1.33525	20 (107)	Decrease
Ukraine	0.760774	0.00192731	0.0667046	47 (24)	Increase	0.4504	2.60292	67 (38)	Increase
United Arab Emirates	0.849318	0.00195003	0.37937	184 (183)	Decrease	0.366944	9.94394	173 (168)	Decrease
United Kingdom	0.859	0.00192854	0.101462	91 (48)	Decrease	0.396135	3.3319	90 (53)	Decrease
United Republic of Tanzania	0.446568	0.0944522	0.0678088	50 (105)	Decrease	3.97731	2.29696	47 (116)	Decrease
United States Virgin Islands	0.821831	0.0020539	0.15768	133 (103)	Decrease	0.391917	6.01123	146 (120)	Decrease
United States of America	0.862448	0.00205411	0.307092	172 (168)	Decrease	0.414244	7.66232	163 (148)	Decrease
Uruguay	0.719283	0.00195894	0.153529	131 (101)	Decrease	0.398091	5.04401	135 (97)	Decrease
Uzbekistan	0.662622	0.00205731	0.37224	183 (182)	Decrease	0.444664	11.7595	183 (181)	Decrease
Vanuatu	0.473101	0.0789471	0.143207	125 (139)	Decrease	3.23573	4.56452	134 (142)	Decrease
Venezuela (Bolivarian Republic of)	0.596513	0.0439419	0	2 (7)	Decrease	1.79705	0.0341877	5 (12)	Decrease
Viet Nam	0.627934	0.00194674	0.114296	104 (58)	Decrease	0.400222	3.40417	94 (56)	Decrease
Yemen	0.450376	0.0975943	0.456409	193 (195)	Increase	3.93182	15.3694	189 (197)	Increase
Zambia	0.505949	0.0649325	0.178509	138 (152)	Increase	2.33099	6.30875	154 (156)	Decrease
Zimbabwe	0.473819	0.0768454	0.105446	96 (115)	Increase	3.29377	3.86465	119 (133)	Increase
