# Supplementary material for: Global, regional, and national burden of pulmonary arterial hypertension from 1990 to 2021 and projection to 2050: A systematic analysis for the global burden of disease study 2021
Source: PLoS One. 2025 Dec 29;20(12):e0338335. doi: 10.1371/journal.pone.0338335 (PMC12747407; doi:10.1371/journal.pone.0338335)
Supplement: S6 Table — (XLSX) [file pone.0338335.s006.xlsx]

## Sheet: S6 Table
S6 Table. Decomposition analysis in prevalence, incidence, mortality, and DALYs of PAH from 1990 to 2021
location	sex	prevalence				incidence				mortality				DALYs
		overll difference	population aging	population growth	epidemiological change	overll difference	population aging	population growth	epidemiological change	overll difference	population aging	population growth	epidemiological change	overll difference	population aging	population growth	epidemiological change
Global	Both	86104.9	30950.94 (35.95%)	56451.21 (65.56%)	-1297.24 (-1.51%)	19950.2	6260.18 (31.38%)	12589.08 (63.10%)	1100.9 (5.52%)	7178.05	5418.33 (75.48%)	7108.39 (99.03%)	-5348.67 (-74.51%)	-45315	27079.5 (-59.76%)	265341.4 (-585.55%)	-337735.94 (745.31%)
Global	Female	52399.7	18957.34 (36.18%)	35485.76 (67.72%)	-2043.42 (-3.9%)	10803	3238.24 (29.98%)	6878.95 (63.68%)	685.81 (6.35%)	4925.69	3037.81 (61.67%)	3838.29 (77.92%)	-1950.41 (-39.6%)	24734.5	23771.86 (96.11%)	131581.37 (531.97%)	-130618.71 (-528.08%)
Global	Male	33705.2	11646.09 (34.55%)	21085.59 (62.56%)	973.55 (2.89%)	9147.16	3009.68 (32.9%)	5721.04 (62.54%)	416.44 (4.55%)	2252.36	2408.13 (106.92%)	3277.74 (145.52%)	-3433.52 (-152.44%)	-70049.6	3897.38 (-5.56%)	133766.98 (-190.96%)	-207713.91 (296.52%)
Low SDI	Both	8215.06	525.25 (6.39%)	8470.83 (103.11%)	-781.03 (-9.51%)	2962.55	115.52 (3.9%)	3265.46 (110.22%)	-418.42 (-14.12%)	636.72	-56.42 (-8.86%)	1186.27 (186.31%)	-493.14 (-77.45%)	24216.9	-7700.42 (-31.8%)	69230.21 (285.88%)	-37312.89 (-154.08%)
Low SDI	Female	5149.35	394.69 (7.66%)	5310.77 (103.13%)	-556.11 (-10.8%)	1697.54	86.99 (5.12%)	1861.61 (109.67%)	-251.07 (-14.79%)	389.04	0.97 (0.25%)	475.91 (122.33%)	-87.84 (-22.58%)	15713.4	-1742.92 (-11.09%)	25724.69 (163.71%)	-8268.33 (-52.62%)
Low SDI	Male	3065.71	155.94 (5.09%)	3177 (103.63%)	-267.23 (-8.72%)	1265.01	31.86 (2.52%)	1407.37 (111.25%)	-174.22 (-13.77%)	247.67	-57.63 (-23.27%)	707.87 (285.81%)	-402.56 (-162.54%)	8503.47	-5836.09 (-68.63%)	43343.96 (509.72%)	-29004.4 (-341.09%)
Low-middle SDI	Both	17636.1	4665.56 (26.45%)	11372.02 (64.48%)	1598.47 (9.06%)	4864.13	1335.89 (27.46%)	3651.91 (75.08%)	-123.67 (-2.54%)	603.07	329.16 (54.58%)	1733.16 (287.39%)	-1459.25 (-241.97%)	-38880.5	-21055.48 (54.15%)	91949.06 (-236.49%)	-109774.08 (282.34%)
Low-middle SDI	Female	11154.8	3137.09 (28.12%)	7233.32 (64.84%)	784.41 (7.03%)	2786.03	792.38 (28.44%)	2073.14 (74.41%)	-79.49 (-2.85%)	673.02	278.17 (41.33%)	853.79 (126.86%)	-458.93 (-68.19%)	2147.76	-4874.87 (-226.97%)	41929.81 (1952.26%)	-34907.18 (-1625.28%)
Low-middle SDI	Male	6481.24	1604.52 (24.76%)	4214.25 (65.02%)	662.46 (10.22%)	2078.1	551.17 (26.52%)	1590.21 (76.52%)	-63.28 (-3.05%)	-69.95	54.18 (-77.46%)	877.08 (-1253.9%)	-1001.21 (1431.36%)	-41028.3	-15846.58 (38.62%)	49740.31 (-121.23%)	-74922 (182.61%)
Middle SDI	Both	30615.4	12936.85 (42.26%)	14902.44 (48.68%)	2776.12 (9.07%)	6909.84	3315.73 (47.99%)	3633.73 (52.59%)	-39.62 (-0.57%)	2819.91	3109.13 (110.26%)	2140.5 (75.91%)	-2429.72 (-86.16%)	-13774.9	34422.05 (-249.89%)	72876.52 (-529.05%)	-121073.47 (878.94%)
Middle SDI	Female	18671	8087.88 (43.32%)	9310 (49.86%)	1273.13 (6.82%)	3711.37	1795.62 (48.38%)	1982.03 (53.4%)	-66.29 (-1.79%)	1663.3	1629.73 (97.98%)	1131.19 (68.01%)	-1097.62 (-65.99%)	6463.78	19157.32 (296.38%)	37527.92 (580.59%)	-50221.46 (-776.97%)
Middle SDI	Male	11944.4	4868.9 (40.76%)	5697.23 (47.7%)	1378.26 (11.54%)	3198.47	1516.23 (47.41%)	1659.63 (51.89%)	22.6 (0.71%)	1156.61	1482.65 (128.19%)	1011.79 (87.48%)	-1337.83 (-115.67%)	-20238.7	15386.71 (-76.03%)	35371.09 (-174.77%)	-70996.47 (350.8%)
High-middle SDI	Both	15196.7	9227.29 (60.72%)	7057.98 (46.44%)	-1088.58 (-7.16%)	3264.56	1672.07 (51.22%)	1213.85 (37.18%)	378.64 (11.6%)	1112.5	1672.02 (150.29%)	765.7 (68.83%)	-1325.22 (-119.12%)	-28189.5	16570.43 (-58.78%)	23270.11 (-82.55%)	-68029.99 (241.33%)
High-middle SDI	Female	8854.88	5571.47 (62.92%)	4290.18 (48.45%)	-1006.77 (-11.37%)	1675.63	860.15 (51.33%)	632.93 (37.77%)	182.55 (10.89%)	769.42	892.91 (116.05%)	415.1 (53.95%)	-538.59 (-70%)	-9754.13	8474.24 (-86.88%)	12129.19 (-124.35%)	-30357.56 (311.23%)
High-middle SDI	Male	6341.81	3462.24 (54.59%)	2715.47 (42.82%)	164.11 (2.59%)	1588.93	811.77 (51.09%)	578.62 (36.42%)	198.55 (12.5%)	343.08	808.12 (235.55%)	349.78 (101.96%)	-814.83 (-237.51%)	-18435.3	8441.78 (-45.79%)	11121.42 (-60.33%)	-37998.52 (206.12%)
High SDI	Both	14398.5	7286.09 (50.6%)	7360.35 (51.12%)	-247.91 (-1.72%)	1934.33	980.09 (50.67%)	999.25 (51.66%)	-45.01 (-2.33%)	2004.17	1582.37 (78.95%)	766.22 (38.23%)	-344.42 (-17.18%)	11389.6	17167.57 (150.73%)	18979.74 (166.64%)	-24757.71 (-217.37%)
High SDI	Female	8543.29	4072.74 (47.67%)	4463.17 (52.24%)	7.38 (0.09%)	924.48	453.36 (49.04%)	505.22 (54.65%)	-34.09 (-3.69%)	1428.77	978.03 (68.45%)	477.06 (33.39%)	-26.32 (-1.84%)	10157.7	10197.6 (100.39%)	11111.4 (109.39%)	-11151.3 (-109.78%)
High SDI	Male	5855.25	2971.54 (50.75%)	2780.88 (47.49%)	102.82 (1.76%)	1009.85	536.62 (53.14%)	490.71 (48.59%)	-17.48 (-1.73%)	575.4	579.48 (100.71%)	276.5 (48.05%)	-280.58 (-48.76%)	1231.9	6570.8 (533.39%)	7628.9 (619.28%)	-12967.8 (-1052.67%)
