# Supplementary material for: Global, regional, and national burden of pulmonary arterial hypertension from 1990 to 2021 and projection to 2050: A systematic analysis for the global burden of disease study 2021
Source: PLoS One. 2025 Dec 29;20(12):e0338335. doi: 10.1371/journal.pone.0338335 (PMC12747407; doi:10.1371/journal.pone.0338335)
Supplement: S7 Table — (XLSX) [file pone.0338335.s007.xlsx]

## Sheet: S7 Table
S7 Table. Inequality for the DALYs of PAH worldwide from 1990 to 2021
region	sex	age	year	slope index	concentration index
All included	Both	All ages	1990	-5.21 (-7.50 to -2.93)	-0.05 (-0.15 to 0.00)
All included	Both	All ages	1991	-4.89 (-7.17 to -2.61)	-0.05 (-0.12 to 0.02)
All included	Both	All ages	1992	-4.77 (-7.03 to -2.51)	-0.06 (-0.11 to 0.02)
All included	Both	All ages	1993	-4.80 (-7.09 to -2.51)	-0.05 (-0.12 to 0.01)
All included	Both	All ages	1994	-4.56 (-6.87 to -2.26)	-0.04 (-0.12 to 0.00)
All included	Both	All ages	1995	-4.21 (-6.51 to -1.91)	-0.04 (-0.11 to 0.00)
All included	Both	All ages	1996	-3.90 (-6.19 to -1.62)	-0.03 (-0.10 to 0.01)
All included	Both	All ages	1997	-3.63 (-5.89 to -1.36)	-0.03 (-0.09 to 0.02)
All included	Both	All ages	1998	-3.45 (-5.71 to -1.18)	-0.02 (-0.09 to 0.02)
All included	Both	All ages	1999	-3.21 (-5.44 to -0.98)	-0.02 (-0.09 to 0.02)
All included	Both	All ages	2000	-2.54 (-4.79 to -0.29)	-0.02 (-0.07 to 0.03)
All included	Both	All ages	2001	-2.16 (-4.39 to 0.06)	-0.02 (-0.07 to 0.03)
All included	Both	All ages	2002	-2.02 (-4.22 to 0.18)	-0.02 (-0.07 to 0.03)
All included	Both	All ages	2003	-1.81 (-3.96 to 0.33)	-0.02 (-0.06 to 0.03)
All included	Both	All ages	2004	-1.90 (-3.99 to 0.19)	-0.01 (-0.07 to 0.03)
All included	Both	All ages	2005	-1.84 (-3.91 to 0.22)	-0.01 (-0.06 to 0.03)
All included	Both	All ages	2006	-1.91 (-3.98 to 0.16)	0.00 (-0.06 to 0.03)
All included	Both	All ages	2007	-1.82 (-3.90 to 0.25)	0.01 (-0.05 to 0.04)
All included	Both	All ages	2008	-1.78 (-3.79 to 0.22)	0.02 (-0.04 to 0.04)
All included	Both	All ages	2009	-1.86 (-3.81 to 0.10)	0.02 (-0.04 to 0.05)
All included	Both	All ages	2010	-1.74 (-3.64 to 0.17)	0.02 (-0.03 to 0.06)
All included	Both	All ages	2011	-1.67 (-3.53 to 0.18)	0.02 (-0.03 to 0.06)
All included	Both	All ages	2012	-1.66 (-3.46 to 0.15)	0.02 (-0.02 to 0.06)
All included	Both	All ages	2013	-1.68 (-3.45 to 0.09)	0.01 (-0.02 to 0.06)
All included	Both	All ages	2014	-1.80 (-3.53 to -0.08)	0.02 (-0.03 to 0.06)
All included	Both	All ages	2015	-1.90 (-3.58 to -0.22)	0.01 (-0.03 to 0.05)
All included	Both	All ages	2016	-1.86 (-3.50 to -0.21)	0.02 (-0.02 to 0.06)
All included	Both	All ages	2017	-1.90 (-3.50 to -0.30)	0.02 (-0.03 to 0.05)
All included	Both	All ages	2018	-1.75 (-3.31 to -0.18)	0.03 (-0.02 to 0.06)
All included	Both	All ages	2019	-1.67 (-3.20 to -0.14)	0.03 (-0.02 to 0.06)
All included	Both	All ages	2020	-1.60 (-3.15 to -0.05)	0.03 (-0.01 to 0.06)
All included	Both	All ages	2021	-1.52 (-3.03 to -0.02)	0.03 (0.00 to 0.07)
