# Supplementary material for: Global, regional, and national burden of pulmonary arterial hypertension from 1990 to 2021 and projection to 2050: A systematic analysis for the global burden of disease study 2021
Source: PLoS One. 2025 Dec 29;20(12):e0338335. doi: 10.1371/journal.pone.0338335 (PMC12747407; doi:10.1371/journal.pone.0338335)
Supplement: S8 Table — (XLSX) [file pone.0338335.s008.xlsx]

## Sheet: S8 Table
S8 Table. The predicated global case number and rate of prevalence, incidence, mortality, and DALYs by 2050
year	sex	number				rate
		prevalence	incidence	mortality	DALYs	prevalence	incidence	mortality	DALYs
1990	Male	39419 (37606-41233)	10685 (9769-11602)	7325 (6583-8067)	369686 (363815-375557)	1.75 (1.73-1.76)	0.47 (0.47-0.48)	0.37 (0.36-0.38)	14.23 (14.18-14.28)
1991	Male	40240 (38418-42061)	10933 (10012-11855)	7381 (6642-8120)	366833 (360941-372724)	1.75 (1.74-1.76)	0.47 (0.47-0.48)	0.37 (0.36-0.37)	14.00 (13.95-14.04)
1992	Male	41060 (39221-42899)	11183 (10251-12114)	7431 (6689-8173)	364387 (358467-370307)	1.75 (1.74-1.76)	0.47 (0.47-0.48)	0.37 (0.36-0.37)	13.80 (13.75-13.84)
1993	Male	41873 (40014-43731)	11429 (10488-12371)	7471 (6726-8216)	361847 (355895-367800)	1.75 (1.74-1.76)	0.48 (0.47-0.48)	0.36 (0.36-0.37)	13.61 (13.57-13.66)
1994	Male	42678 (40800-44556)	11675 (10722-12627)	7492 (6745-8239)	357644 (351679-363609)	1.75 (1.74-1.76)	0.48 (0.47-0.48)	0.36 (0.35-0.37)	13.38 (13.34-13.43)
1995	Male	43484 (41588-45381)	11918 (10955-12881)	7505 (6756-8254)	354681 (348704-360657)	1.75 (1.74-1.76)	0.48 (0.47-0.48)	0.36 (0.35-0.36)	13.20 (13.15-13.24)
1996	Male	44324 (42407-46240)	12169 (11195-13143)	7490 (6741-8239)	347904 (341948-353859)	1.75 (1.74-1.76)	0.48 (0.47-0.48)	0.35 (0.35-0.36)	12.86 (12.82-12.91)
1997	Male	45199 (43261-47136)	12428 (11443-13412)	7483 (6733-8232)	342520 (336582-348458)	1.75 (1.74-1.76)	0.48 (0.48-0.49)	0.35 (0.34-0.35)	12.57 (12.53-12.61)
1998	Male	46101 (44142-48060)	12686 (11691-13682)	7493 (6742-8243)	338808 (332871-344746)	1.75 (1.74-1.76)	0.48 (0.48-0.49)	0.34 (0.34-0.35)	12.33 (12.29-12.38)
1999	Male	47042 (45061-49024)	12945 (11939-13952)	7532 (6778-8286)	337770 (331809-343732)	1.75 (1.74-1.76)	0.48 (0.48-0.49)	0.34 (0.33-0.34)	12.19 (12.15-12.23)
2000	Male	48019 (46015-50024)	13195 (12178-14213)	7580 (6823-8337)	335515 (329543-341488)	1.76 (1.74-1.77)	0.48 (0.48-0.49)	0.34 (0.33-0.34)	12.00 (11.96-12.05)
2001	Male	49089 (47060-51119)	13440 (12413-14468)	7632 (6871-8392)	333054 (327078-339030)	1.76 (1.75-1.77)	0.48 (0.48-0.49)	0.33 (0.33-0.34)	11.80 (11.76-11.84)
2002	Male	50264 (48207-52321)	13679 (12642-14717)	7695 (6931-8459)	331823 (325836-337809)	1.77 (1.76-1.78)	0.48 (0.48-0.49)	0.33 (0.32-0.33)	11.62 (11.58-11.66)
2003	Male	51501 (49415-53586)	13917 (12869-14964)	7768 (6999-8537)	330905 (324896-336914)	1.78 (1.77-1.79)	0.48 (0.48-0.49)	0.33 (0.32-0.33)	11.45 (11.41-11.49)
2004	Male	52763 (50649-54877)	14163 (13105-15220)	7851 (7078-8625)	329130 (323110-335149)	1.79 (1.77-1.80)	0.48 (0.48-0.48)	0.32 (0.32-0.33)	11.24 (11.20-11.27)
2005	Male	53990 (51848-56132)	14422 (13354-15491)	7990 (7209-8772)	330709 (324645-336773)	1.79 (1.78-1.80)	0.48 (0.47-0.48)	0.32 (0.32-0.33)	11.13 (11.09-11.17)
2006	Male	55202 (53032-57371)	14707 (13627-15787)	8196 (7403-8989)	332168 (326062-338275)	1.80 (1.78-1.81)	0.48 (0.47-0.48)	0.32 (0.32-0.33)	11.01 (10.97-11.05)
2007	Male	56415 (54218-58612)	15012 (13919-16104)	8498 (7689-9307)	337307 (331122-343493)	1.80 (1.79-1.81)	0.48 (0.47-0.48)	0.33 (0.32-0.33)	11.02 (10.98-11.06)
2008	Male	57630 (55406-59854)	15329 (14224-16434)	8874 (8046-9703)	344900 (338611-351188)	1.80 (1.79-1.81)	0.48 (0.48-0.48)	0.34 (0.33-0.34)	11.11 (11.07-11.14)
2009	Male	58861 (56610-61112)	15655 (14536-16773)	9264 (8416-10112)	351727 (345348-358106)	1.80 (1.79-1.81)	0.48 (0.48-0.48)	0.34 (0.34-0.35)	11.16 (11.12-11.20)
2010	Male	60085 (57807-62363)	15972 (14842-17103)	9607 (8741-10472)	356356 (349900-362812)	1.80 (1.79-1.81)	0.48 (0.48-0.48)	0.35 (0.34-0.35)	11.15 (11.11-11.19)
2011	Male	61353 (59047-63658)	16285 (15141-17428)	9826 (8950-10703)	356262 (349782-362742)	1.81 (1.80-1.82)	0.48 (0.48-0.48)	0.35 (0.34-0.35)	10.98 (10.95-11.02)
2012	Male	62697 (60362-65032)	16598 (15443-17754)	9966 (9083-10850)	355365 (348874-361855)	1.81 (1.80-1.82)	0.48 (0.48-0.48)	0.34 (0.34-0.35)	10.79 (10.75-10.82)
2013	Male	64077 (61712-66442)	16914 (15746-18082)	10026 (9141-10911)	353676 (347187-360166)	1.81 (1.80-1.82)	0.48 (0.47-0.48)	0.34 (0.33-0.34)	10.57 (10.53-10.60)
2014	Male	65458 (63064-67852)	17238 (16057-18418)	9989 (9106-10872)	347308 (340859-353758)	1.82 (1.81-1.83)	0.48 (0.47-0.48)	0.33 (0.32-0.33)	10.21 (10.18-10.25)
2015	Male	66782 (64360-69204)	17571 (16378-18764)	9917 (9037-10796)	342040 (335626-348454)	1.82 (1.81-1.83)	0.48 (0.47-0.48)	0.32 (0.31-0.32)	9.90 (9.86-9.93)
2016	Male	68061 (65612-70510)	17922 (16715-19129)	9839 (8964-10714)	335955 (329577-342333)	1.82 (1.81-1.83)	0.48 (0.47-0.48)	0.31 (0.30-0.31)	9.55 (9.52-9.59)
2017	Male	69311 (66834-71787)	18289 (17067-19510)	9743 (8872-10613)	327615 (321292-333938)	1.82 (1.81-1.82)	0.48 (0.48-0.48)	0.30 (0.29-0.30)	9.16 (9.13-9.19)
2018	Male	70505 (68002-73007)	18669 (17432-19905)	9672 (8805-10539)	319941 (313667-326215)	1.81 (1.80-1.82)	0.48 (0.48-0.48)	0.29 (0.28-0.29)	8.81 (8.78-8.84)
2019	Male	71629 (69101-74156)	19062 (17809-20315)	9649 (8782-10515)	314307 (308059-320556)	1.81 (1.80-1.82)	0.48 (0.48-0.49)	0.28 (0.28-0.28)	8.53 (8.50-8.56)
2020	Male	72489 (69940-75038)	19444 (18174-20713)	9603 (8738-10469)	304790 (298598-310982)	1.80 (1.79-1.81)	0.48 (0.48-0.49)	0.27 (0.27-0.28)	8.18 (8.15-8.21)
2021	Male	73189 (70609-75770)	19808 (18515-21101)	9549 (8678-10421)	299585 (293415-305755)	1.79 (1.77-1.80)	0.48 (0.48-0.49)	0.27 (0.26-0.27)	7.97 (7.94-7.99)
2022	Male	73738 (70791-76685)	20098 (18711-21486)	9276 (8339-10212)	294036 (272782-315290)	1.78 (1.75-1.80)	0.49 (0.48-0.50)	0.26 (0.25-0.27)	7.77 (7.51-8.04)
2023	Male	74599 (71298-77900)	20495 (19002-21988)	9269 (8222-10316)	289308 (265522-313094)	1.77 (1.73-1.81)	0.49 (0.47-0.50)	0.25 (0.24-0.27)	7.54 (7.16-7.92)
2024	Male	75544 (71677-79411)	20921 (19264-22578)	9295 (8072-10518)	285470 (257605-313336)	1.76 (1.70-1.82)	0.49 (0.47-0.51)	0.25 (0.23-0.27)	7.31 (6.80-7.83)
2025	Male	76483 (71848-81119)	21352 (19470-23235)	9329 (7869-10788)	282068 (248790-315347)	1.75 (1.67-1.83)	0.49 (0.46-0.52)	0.24 (0.21-0.27)	7.10 (6.42-7.77)
2026	Male	77405 (71818-82992)	21785 (19615-23956)	9372 (7622-11122)	279079 (239287-318870)	1.74 (1.63-1.84)	0.49 (0.45-0.53)	0.24 (0.20-0.27)	6.88 (6.04-7.73)
2027	Male	78324 (71620-85028)	22222 (19703-24741)	9430 (7339-11520)	276445 (229239-323651)	1.73 (1.60-1.86)	0.49 (0.45-0.54)	0.23 (0.19-0.28)	6.68 (5.66-7.70)
2028	Male	79253 (71283-87222)	22668 (19744-25593)	9498 (7020-11975)	274118 (218746-329490)	1.72 (1.56-1.88)	0.49 (0.44-0.55)	0.22 (0.17-0.28)	6.48 (5.28-7.68)
2029	Male	80166 (70798-89534)	23119 (19734-26504)	9567 (6661-12473)	271917 (207753-336080)	1.71 (1.52-1.90)	0.50 (0.43-0.56)	0.22 (0.16-0.28)	6.29 (4.91-7.67)
2030	Male	81061 (70168-91954)	23573 (19674-27471)	9639 (6264-13014)	269826 (196312-343340)	1.70 (1.48-1.92)	0.50 (0.42-0.57)	0.21 (0.14-0.28)	6.10 (4.54-7.66)
2031	Male	81938 (69400-94476)	24030 (19565-28494)	9721 (5833-13609)	267903 (184498-351307)	1.69 (1.44-1.94)	0.50 (0.41-0.58)	0.21 (0.13-0.29)	5.92 (4.18-7.66)
2032	Male	82812 (68508-97115)	24491 (19409-29574)	9822 (5371-14273)	266273 (172408-360138)	1.68 (1.40-1.96)	0.50 (0.40-0.60)	0.20 (0.12-0.29)	5.74 (3.83-7.66)
2033	Male	83698 (67509-99886)	24963 (19209-30717)	9942 (4874-15009)	264978 (160058-369898)	1.67 (1.36-1.99)	0.50 (0.39-0.61)	0.20 (0.10-0.29)	5.57 (3.48-7.67)
2034	Male	84575 (66388-102762)	25442 (18963-31920)	10065 (4330-15800)	263810 (147299-380322)	1.66 (1.31-2.01)	0.50 (0.38-0.63)	0.19 (0.09-0.30)	5.41 (3.14-7.67)
2035	Male	85438 (65141-105734)	25927 (18670-33184)	10192 (3735-16649)	262746 (134099-391393)	1.65 (1.27-2.04)	0.51 (0.37-0.64)	0.19 (0.08-0.30)	5.25 (2.82-7.68)
2036	Male	86289 (63770-108809)	26418 (18327-34508)	10330 (3088-17571)	261872 (120474-403270)	1.64 (1.22-2.06)	0.51 (0.36-0.66)	0.18 (0.06-0.30)	5.09 (2.50-7.69)
2037	Male	87138 (62279-111997)	26913 (17932-35894)	10489 (2384-18595)	261321 (106432-416210)	1.64 (1.18-2.09)	0.51 (0.35-0.67)	0.18 (0.05-0.30)	4.94 (2.19-7.70)
2038	Male	87998 (60680-115316)	27416 (17485-37347)	10674 (1613-19734)	261134 (91916-430351)	1.63 (1.13-2.12)	0.51 (0.33-0.69)	0.17 (0.04-0.31)	4.80 (1.88-7.71)
2039	Male	88862 (58965-118760)	27929 (16986-38872)	10864 (776-20966)	261095 (76768-445421)	1.62 (1.08-2.15)	0.51 (0.32-0.70)	0.17 (0.03-0.31)	4.66 (1.59-7.72)
2040	Male	89725 (57129-122322)	28453 (16433-40473)	11061 (0-22301)	261178 (60912-461443)	1.61 (1.04-2.18)	0.51 (0.31-0.72)	0.16 (0.01-0.31)	4.52 (1.31-7.73)
2041	Male	90586 (55167-126005)	28986 (15821-42152)	11267 (0-23758)	261422 (44276-478569)	1.60 (0.99-2.21)	0.51 (0.29-0.74)	0.16 (0.00-0.32)	4.39 (1.04-7.73)
2042	Male	91439 (53072-129805)	29527 (15147-43908)	11497 (0-25382)	261941 (27657-497108)	1.59 (0.94-2.24)	0.52 (0.28-0.76)	0.16 (-0.01-0.32)	4.26 (0.78-7.74)
2043	Male	92284 (50845-133724)	30074 (14406-45742)	11765 (0-27225)	262850 (11398-517412)	1.58 (0.89-2.27)	0.52 (0.26-0.77)	0.15 (-0.02-0.32)	4.13 (0.52-7.74)
2044	Male	93136 (48488-137783)	30632 (13598-47666)	12048 (0-29266)	263970 (0-539294)	1.57 (0.84-2.31)	0.52 (0.24-0.79)	0.15 (-0.03-0.32)	4.01 (0.28-7.74)
2045	Male	94000 (46002-141998)	31207 (12721-49693)	12345 (0-31528)	265272 (0-562847)	1.56 (0.79-2.34)	0.52 (0.23-0.81)	0.14 (-0.04-0.33)	3.89 (0.04-7.74)
2046	Male	94873 (43378-146368)	31796 (11768-51825)	12664 (0-34058)	266802 (0-588350)	1.55 (0.74-2.37)	0.52 (0.21-0.83)	0.14 (-0.05-0.33)	3.77 (-0.18-7.73)
2047	Male	95750 (40606-150894)	32400 (10733-54067)	13022 (0-36952)	268700 (0-616331)	1.55 (0.69-2.41)	0.52 (0.19-0.85)	0.14 (-0.06-0.33)	3.66 (-0.40-7.72)
2048	Male	96623 (37680-155566)	33014 (9611-56417)	13445 (0-40337)	271136 (0-647458)	1.54 (0.64-2.44)	0.53 (0.18-0.87)	0.13 (-0.07-0.33)	3.55 (-0.61-7.72)
2049	Male	97504 (34598-160410)	33644 (8396-58891)	13911 (0-44224)	273944 (0-681688)	1.53 (0.58-2.47)	0.53 (0.16-0.89)	0.13 (-0.08-0.33)	3.45 (-0.80-7.70)
2050	Male	98411 (31359-165463)	34296 (7095-61508)	14413 (0-48670)	277068 (0-719241)	1.52 (0.53-2.51)	0.53 (0.14-0.92)	0.13 (-0.08-0.34)	3.35 (-0.99-7.69)
1990	Female	66303 (63882-68725)	12623 (11609-13636)	7505 (6727-8284)	317720 (311743-323696)	2.81 (2.79-2.83)	0.53 (0.52-0.54)	0.34 (0.33-0.34)	12.38 (12.34-12.43)
1991	Female	67674 (65241-70108)	12910 (11891-13929)	7635 (6855-8414)	318950 (312937-324963)	2.81 (2.80-2.83)	0.53 (0.53-0.54)	0.34 (0.33-0.34)	12.28 (12.24-12.33)
1992	Female	69039 (66580-71497)	13199 (12170-14229)	7760 (6975-8545)	319971 (313915-326026)	2.82 (2.80-2.83)	0.53 (0.53-0.54)	0.34 (0.33-0.34)	12.19 (12.15-12.23)
1993	Female	70375 (67891-72859)	13488 (12447-14529)	7883 (7092-8674)	321274 (315170-327379)	2.82 (2.80-2.83)	0.53 (0.53-0.54)	0.34 (0.33-0.34)	12.12 (12.08-12.16)
1994	Female	71677 (69169-74185)	13776 (12723-14828)	8001 (7203-8798)	320606 (314473-326739)	2.81 (2.80-2.83)	0.54 (0.53-0.54)	0.33 (0.33-0.34)	11.99 (11.95-12.03)
1995	Female	72937 (70406-75469)	14062 (12998-15127)	8118 (7315-8922)	320876 (314707-327044)	2.81 (2.80-2.83)	0.54 (0.53-0.54)	0.33 (0.33-0.34)	11.89 (11.85-11.93)
1996	Female	74193 (71637-76748)	14359 (13282-15435)	8224 (7415-9034)	319460 (313272-325648)	2.81 (2.79-2.82)	0.54 (0.54-0.55)	0.33 (0.33-0.34)	11.72 (11.68-11.76)
1997	Female	75452 (72872-78032)	14664 (13576-15753)	8336 (7521-9151)	318230 (312028-324433)	2.80 (2.78-2.81)	0.54 (0.54-0.55)	0.33 (0.33-0.34)	11.55 (11.51-11.58)
1998	Female	76731 (74126-79335)	14970 (13870-16071)	8469 (7646-9291)	318312 (312082-324542)	2.79 (2.78-2.81)	0.54 (0.54-0.55)	0.33 (0.33-0.33)	11.41 (11.38-11.45)
1999	Female	78076 (75446-80705)	15277 (14164-16390)	8628 (7797-9458)	320844 (314560-327128)	2.79 (2.77-2.80)	0.54 (0.54-0.55)	0.33 (0.33-0.33)	11.36 (11.33-11.40)
2000	Female	79523 (76866-82180)	15579 (14454-16704)	8790 (7951-9629)	322524 (316199-328850)	2.78 (2.77-2.80)	0.55 (0.54-0.55)	0.33 (0.33-0.33)	11.28 (11.24-11.31)
2001	Female	81158 (78471-83846)	15879 (14742-17016)	8953 (8106-9800)	323733 (317374-330092)	2.79 (2.77-2.80)	0.55 (0.54-0.55)	0.33 (0.33-0.33)	11.16 (11.13-11.20)
2002	Female	82968 (80246-85689)	16175 (15026-17324)	9109 (8254-9964)	325799 (319398-332199)	2.79 (2.78-2.81)	0.55 (0.54-0.55)	0.33 (0.32-0.33)	11.06 (11.03-11.10)
2003	Female	84879 (82123-87636)	16468 (15308-17628)	9260 (8398-10122)	327187 (320749-333624)	2.80 (2.79-2.82)	0.55 (0.54-0.55)	0.33 (0.32-0.33)	10.94 (10.90-10.97)
2004	Female	86831 (84039-89624)	16769 (15597-17940)	9420 (8550-10289)	327093 (320638-333549)	2.81 (2.80-2.82)	0.54 (0.54-0.55)	0.32 (0.32-0.33)	10.75 (10.72-10.79)
2005	Female	88731 (85905-91558)	17081 (15897-18265)	9621 (8741-10501)	329957 (323454-336459)	2.81 (2.80-2.83)	0.54 (0.54-0.55)	0.32 (0.32-0.33)	10.66 (10.63-10.70)
2006	Female	90593 (87733-93453)	17412 (16215-18608)	9873 (8981-10764)	333929 (327370-340488)	2.81 (2.80-2.83)	0.54 (0.54-0.55)	0.32 (0.32-0.33)	10.60 (10.56-10.63)
2007	Female	92447 (89553-95341)	17758 (16548-18967)	10196 (9289-11103)	340112 (333478-346745)	2.81 (2.80-2.83)	0.54 (0.54-0.55)	0.33 (0.32-0.33)	10.59 (10.56-10.63)
2008	Female	94294 (91368-97221)	18113 (16890-19336)	10584 (9660-11508)	348092 (341363-354821)	2.81 (2.80-2.83)	0.54 (0.54-0.55)	0.33 (0.33-0.33)	10.64 (10.61-10.68)
2009	Female	96174 (93214-99134)	18480 (17244-19717)	10988 (10045-11930)	356533 (349704-363363)	2.81 (2.80-2.82)	0.54 (0.54-0.55)	0.33 (0.33-0.34)	10.70 (10.66-10.73)
2010	Female	98070 (95077-101063)	18848 (17597-20098)	11356 (10397-12315)	362010 (355108-368911)	2.81 (2.79-2.82)	0.54 (0.54-0.55)	0.34 (0.33-0.34)	10.66 (10.63-10.70)
2011	Female	100028 (97000-103055)	19216 (17952-20480)	11635 (10664-12606)	364329 (357390-371268)	2.81 (2.79-2.82)	0.54 (0.54-0.55)	0.34 (0.33-0.34)	10.54 (10.50-10.57)
2012	Female	102064 (99002-105127)	19588 (18310-20866)	11825 (10846-12803)	365989 (359026-372953)	2.81 (2.79-2.82)	0.54 (0.54-0.55)	0.33 (0.33-0.34)	10.40 (10.37-10.43)
2013	Female	104140 (101042-107239)	19963 (18672-21255)	11955 (10972-12938)	366508 (359530-373486)	2.81 (2.79-2.82)	0.54 (0.54-0.55)	0.33 (0.32-0.33)	10.23 (10.20-10.27)
2014	Female	106232 (103099-109366)	20348 (19042-21653)	12024 (11039-13009)	364674 (357701-371646)	2.81 (2.79-2.82)	0.54 (0.54-0.55)	0.32 (0.32-0.32)	10.01 (9.98-10.04)
2015	Female	108288 (105120-111456)	20740 (19421-22060)	12056 (11071-13042)	361582 (354627-368537)	2.81 (2.79-2.82)	0.54 (0.54-0.55)	0.31 (0.31-0.32)	9.75 (9.72-9.78)
2016	Female	110336 (107134-113539)	21148 (19814-22483)	12099 (11113-13086)	359380 (352430-366330)	2.80 (2.79-2.82)	0.54 (0.54-0.55)	0.31 (0.30-0.31)	9.51 (9.48-9.54)
2017	Female	112380 (109143-115618)	21568 (20218-22918)	12145 (11157-13133)	355746 (348813-362679)	2.80 (2.79-2.81)	0.54 (0.54-0.55)	0.30 (0.30-0.30)	9.24 (9.21-9.27)
2018	Female	114347 (111075-117619)	22002 (20635-23368)	12209 (11219-13199)	352150 (345240-359061)	2.80 (2.79-2.81)	0.54 (0.54-0.55)	0.29 (0.29-0.30)	8.99 (8.96-9.02)
2019	Female	116178 (112873-119482)	22458 (21074-23842)	12299 (11305-13292)	350354 (343447-357262)	2.79 (2.78-2.80)	0.55 (0.54-0.55)	0.29 (0.28-0.29)	8.79 (8.76-8.82)
2020	Female	117617 (114286-120948)	22926 (21523-24329)	12353 (11356-13350)	343272 (336407-350137)	2.77 (2.76-2.79)	0.55 (0.54-0.55)	0.28 (0.28-0.29)	8.46 (8.43-8.49)
2021	Female	118784 (115414-122154)	23388 (21957-24818)	12411 (11403-13419)	342396 (335523-349269)	2.76 (2.74-2.77)	0.55 (0.54-0.56)	0.28 (0.27-0.28)	8.32 (8.29-8.34)
2022	Female	120427 (116392-124462)	23896 (22349-25443)	12511 (11415-13606)	342013 (321981-362044)	2.74 (2.70-2.78)	0.55 (0.54-0.56)	0.27 (0.26-0.28)	8.14 (7.94-8.34)
2023	Female	121772 (117158-126385)	24374 (22704-26044)	12591 (11390-13792)	339788 (317446-362131)	2.73 (2.67-2.78)	0.55 (0.54-0.57)	0.27 (0.25-0.28)	7.94 (7.65-8.24)
2024	Female	123223 (117687-128760)	24882 (23021-26743)	12706 (11335-14077)	338270 (312224-364316)	2.71 (2.62-2.80)	0.56 (0.53-0.58)	0.26 (0.24-0.28)	7.75 (7.34-8.17)
2025	Female	124662 (117884-131440)	25396 (23272-27520)	12831 (11229-14434)	337054 (306038-368070)	2.69 (2.57-2.81)	0.56 (0.53-0.59)	0.26 (0.23-0.28)	7.57 (7.02-8.11)
2026	Female	126073 (117772-134373)	25913 (23453-28373)	12966 (11074-14859)	336098 (299023-373173)	2.68 (2.52-2.83)	0.56 (0.52-0.60)	0.25 (0.22-0.28)	7.39 (6.70-8.07)
2027	Female	127474 (117401-137548)	26435 (23569-29301)	13113 (10877-15349)	335371 (291311-379430)	2.66 (2.47-2.85)	0.56 (0.51-0.61)	0.25 (0.21-0.28)	7.21 (6.37-8.05)
2028	Female	128886 (116817-140955)	26968 (23629-30307)	13269 (10640-15899)	334841 (283013-386669)	2.65 (2.41-2.88)	0.56 (0.50-0.62)	0.24 (0.20-0.29)	7.04 (6.05-8.03)
2029	Female	130273 (116009-144537)	27506 (23631-31381)	13425 (10356-16494)	334331 (274070-394593)	2.63 (2.36-2.90)	0.57 (0.49-0.64)	0.24 (0.19-0.29)	6.87 (5.72-8.01)
2030	Female	131627 (114979-148275)	28048 (23576-32521)	13584 (10032-17137)	333849 (264553-403146)	2.61 (2.30-2.93)	0.57 (0.48-0.65)	0.23 (0.18-0.29)	6.70 (5.40-8.01)
2031	Female	132950 (113738-152163)	28595 (23464-33726)	13754 (9672-17836)	333447 (254538-412356)	2.60 (2.23-2.96)	0.57 (0.47-0.66)	0.23 (0.17-0.29)	6.54 (5.08-8.00)
2032	Female	134260 (112302-156218)	29147 (23298-34997)	13942 (9280-18603)	333205 (244104-422307)	2.58 (2.17-3.00)	0.57 (0.46-0.68)	0.22 (0.15-0.30)	6.38 (4.76-8.00)
2033	Female	135575 (110695-160455)	29710 (23080-36339)	14144 (8852-19436)	333149 (233285-433013)	2.57 (2.11-3.03)	0.57 (0.45-0.69)	0.22 (0.14-0.30)	6.23 (4.45-8.01)
2034	Female	136869 (108900-164839)	30280 (22810-37751)	14346 (8377-20315)	333088 (221953-444222)	2.55 (2.04-3.07)	0.58 (0.44-0.71)	0.22 (0.13-0.30)	6.07 (4.14-8.01)
2035	Female	138133 (106910-169357)	30858 (22484-39232)	14551 (7854-21248)	333043 (210127-455960)	2.54 (1.97-3.10)	0.58 (0.43-0.73)	0.21 (0.12-0.30)	5.92 (3.83-8.01)
2036	Female	139377 (104733-174020)	31442 (22100-40783)	14767 (7286-22248)	333136 (197871-468401)	2.52 (1.91-3.14)	0.58 (0.41-0.75)	0.21 (0.11-0.31)	5.78 (3.54-8.02)
2037	Female	140607 (102372-178842)	32031 (21657-42405)	15009 (6675-23344)	333507 (185237-481776)	2.51 (1.84-3.18)	0.58 (0.40-0.76)	0.20 (0.10-0.31)	5.64 (3.24-8.03)
2038	Female	141839 (99840-183838)	32628 (21153-44103)	15277 (6013-24540)	334172 (172201-496143)	2.50 (1.77-3.22)	0.58 (0.39-0.78)	0.20 (0.08-0.31)	5.50 (2.96-8.03)
2039	Female	143068 (97133-189002)	33236 (20589-45883)	15544 (5285-25802)	334854 (158581-511127)	2.48 (1.70-3.26)	0.59 (0.37-0.80)	0.19 (0.07-0.32)	5.36 (2.68-8.04)
2040	Female	144287 (94244-194329)	33856 (19963-47748)	15809 (4487-27131)	335517 (144338-526696)	2.47 (1.63-3.31)	0.59 (0.36-0.82)	0.19 (0.06-0.32)	5.22 (2.40-8.05)
2041	Female	145500 (91172-199828)	34486 (19270-49702)	16078 (3613-28543)	336240 (129474-543007)	2.45 (1.55-3.35)	0.59 (0.34-0.84)	0.19 (0.05-0.32)	5.09 (2.14-8.05)
2042	Female	146701 (87908-205494)	35124 (18504-51744)	16371 (2666-30080)	337148 (113987-560309)	2.44 (1.48-3.40)	0.59 (0.32-0.86)	0.18 (0.04-0.32)	4.97 (1.88-8.05)
2043	Female	147883 (84446-211320)	35769 (17663-53875)	16694 (1647-31766)	338308 (97845-578770)	2.43 (1.41-3.44)	0.59 (0.31-0.88)	0.18 (0.03-0.33)	4.84 (1.62-8.05)
2044	Female	149067 (80798-217337)	36427 (16745-56108)	17017 (527-33555)	339507 (80919-598094)	2.41 (1.33-3.49)	0.60 (0.29-0.90)	0.18 (0.02-0.33)	4.72 (1.38-8.05)
2045	Female	150265 (76962-223568)	37102 (15748-58455)	17340 (0-35455)	340745 (63644-618336)	2.40 (1.26-3.54)	0.60 (0.27-0.93)	0.17 (0.01-0.33)	4.59 (1.14-8.05)
2046	Female	151476 (72932-230020)	37793 (14666-60919)	17665 (0-37483)	342061 (45925-639634)	2.38 (1.18-3.59)	0.60 (0.25-0.95)	0.17 (0.00-0.33)	4.48 (0.91-8.05)
2047	Female	152694 (68695-236693)	38499 (13492-63506)	18014 (0-39699)	343593 (27286-662339)	2.37 (1.11-3.64)	0.60 (0.23-0.97)	0.16 (-0.01-0.34)	4.36 (0.68-8.04)
2048	Female	153899 (64236-243562)	39217 (12218-66216)	18411 (0-42175)	345476 (7682-686817)	2.36 (1.03-3.69)	0.60 (0.21-1.00)	0.16 (-0.02-0.34)	4.25 (0.47-8.03)
2049	Female	155112 (59559-250666)	39952 (10841-69063)	18822 (0-44861)	347470 (0-712721)	2.35 (0.95-3.74)	0.61 (0.19-1.02)	0.16 (-0.02-0.34)	4.14 (0.26-8.02)
2050	Female	156360 (54664-258057)	40712 (9355-72068)	19241 (0-47768)	349570 (0-740160)	2.33 (0.88-3.79)	0.61 (0.17-1.04)	0.15 (-0.03-0.34)	4.03 (0.06-8.00)
1990	Both	105723 (101487-109958)	23308 (21378-25238)	14831 (13310-16351)	687406 (675558-699253)	2.30 (2.20-2.39)	0.50 (0.46-0.54)	0.35 (0.31-0.39)	13.31 (13.05-13.57)
1991	Both	107914 (103660-112169)	23843 (21903-25784)	15016 (13497-16534)	685783 (673878-697687)	2.30 (2.20-2.39)	0.50 (0.46-0.54)	0.35 (0.31-0.39)	13.14 (12.89-13.40)
1992	Both	110099 (105801-114396)	24382 (22421-26343)	15191 (13664-16718)	684358 (672382-696334)	2.30 (2.20-2.39)	0.50 (0.46-0.55)	0.35 (0.31-0.39)	13.00 (12.74-13.25)
1993	Both	112248 (107905-116590)	24917 (22935-26900)	15354 (13818-16891)	683122 (671064-695179)	2.30 (2.20-2.39)	0.51 (0.46-0.55)	0.35 (0.31-0.38)	12.87 (12.62-13.12)
1994	Both	114355 (109969-118741)	25450 (23445-27455)	15492 (13948-17037)	678250 (666151-690349)	2.29 (2.20-2.38)	0.51 (0.47-0.55)	0.35 (0.31-0.38)	12.69 (12.45-12.94)
1995	Both	116422 (111993-120850)	25980 (23953-28007)	15623 (14071-17176)	675556 (663411-687701)	2.29 (2.20-2.38)	0.51 (0.47-0.55)	0.34 (0.31-0.38)	12.55 (12.31-12.80)
1996	Both	118516 (114044-122988)	26528 (24478-28577)	15715 (14157-17273)	667364 (655221-679507)	2.29 (2.20-2.38)	0.51 (0.47-0.55)	0.34 (0.31-0.38)	12.31 (12.06-12.55)
1997	Both	120651 (116133-125168)	27092 (25019-29165)	15819 (14254-17384)	660750 (648610-672891)	2.29 (2.20-2.38)	0.51 (0.47-0.55)	0.34 (0.30-0.37)	12.07 (11.84-12.31)
1998	Both	122832 (118268-127395)	27657 (25560-29753)	15961 (14388-17534)	657120 (644952-669288)	2.28 (2.20-2.37)	0.51 (0.47-0.55)	0.34 (0.30-0.37)	11.89 (11.66-12.13)
1999	Both	125118 (120506-129729)	28223 (26103-30343)	16160 (14575-17744)	658614 (646368-670860)	2.28 (2.20-2.37)	0.51 (0.47-0.55)	0.33 (0.30-0.37)	11.80 (11.57-12.03)
2000	Both	127543 (122881-132204)	28775 (26632-30917)	16370 (14774-17965)	658040 (645742-670338)	2.28 (2.20-2.37)	0.51 (0.48-0.55)	0.33 (0.30-0.37)	11.66 (11.43-11.89)
2001	Both	130248 (125531-134965)	29320 (27155-31485)	16585 (14977-18193)	656787 (644452-669122)	2.29 (2.20-2.37)	0.51 (0.48-0.55)	0.33 (0.30-0.36)	11.50 (11.28-11.73)
2002	Both	133232 (128453-138010)	29854 (27668-32041)	16804 (15185-18424)	657621 (645234-670008)	2.29 (2.21-2.38)	0.51 (0.48-0.55)	0.33 (0.30-0.36)	11.37 (11.15-11.59)
2003	Both	136380 (131538-141223)	30384 (28177-32592)	17028 (15397-18659)	658092 (645646-670538)	2.30 (2.22-2.38)	0.51 (0.48-0.55)	0.33 (0.30-0.36)	11.22 (11.00-11.44)
2004	Both	139595 (134688-144501)	30931 (28702-33161)	17271 (15628-18914)	656223 (643749-668698)	2.31 (2.23-2.39)	0.51 (0.47-0.55)	0.33 (0.29-0.36)	11.02 (10.81-11.24)
2005	Both	142721 (137753-147690)	31503 (29251-33755)	17611 (15950-19272)	660666 (648099-673233)	2.31 (2.23-2.40)	0.51 (0.47-0.55)	0.32 (0.29-0.35)	10.92 (10.71-11.13)
2006	Both	145795 (140765-150824)	32119 (29842-34395)	18068 (16384-19753)	666098 (653432-678763)	2.32 (2.24-2.40)	0.51 (0.47-0.55)	0.33 (0.30-0.36)	10.83 (10.62-11.04)
2007	Both	148862 (143771-153953)	32769 (30467-35071)	18694 (16978-20409)	677419 (664600-690238)	2.32 (2.24-2.40)	0.51 (0.48-0.55)	0.33 (0.30-0.36)	10.83 (10.62-11.04)
2008	Both	151924 (146773-157075)	33442 (31114-35770)	19459 (17706-21211)	692992 (679975-706009)	2.32 (2.24-2.40)	0.51 (0.48-0.55)	0.33 (0.30-0.36)	10.89 (10.68-11.10)
2009	Both	155035 (149824-160246)	34135 (31780-36490)	20252 (18461-22042)	708260 (695052-721469)	2.32 (2.24-2.40)	0.51 (0.48-0.55)	0.34 (0.31-0.37)	10.94 (10.73-11.15)
2010	Both	158155 (152884-163426)	34820 (32439-37201)	20963 (19138-22787)	718366 (705008-731724)	2.32 (2.24-2.39)	0.51 (0.48-0.55)	0.34 (0.31-0.37)	10.91 (10.71-11.12)
2011	Both	161380 (156047-166713)	35501 (33093-37908)	21461 (19614-23309)	720591 (707172-734010)	2.32 (2.24-2.39)	0.51 (0.48-0.55)	0.34 (0.31-0.37)	10.77 (10.56-10.97)
2012	Both	164761 (159363-170159)	36186 (33753-38620)	21791 (19930-23653)	721354 (707900-734808)	2.32 (2.24-2.40)	0.51 (0.48-0.55)	0.34 (0.31-0.37)	10.60 (10.40-10.79)
2013	Both	168218 (162754-173681)	36877 (34418-39336)	21980 (20112-23849)	720184 (706717-733651)	2.32 (2.24-2.40)	0.51 (0.48-0.55)	0.33 (0.30-0.36)	10.40 (10.21-10.60)
2014	Both	171690 (166162-177218)	37585 (35100-40071)	22012 (20144-23880)	711982 (698560-725404)	2.32 (2.25-2.40)	0.51 (0.48-0.55)	0.32 (0.30-0.35)	10.12 (9.92-10.31)
2015	Both	175070 (169480-180660)	38312 (35799-40824)	21973 (20108-23838)	703623 (690254-716991)	2.32 (2.25-2.40)	0.51 (0.48-0.54)	0.32 (0.29-0.34)	9.83 (9.64-10.02)
2016	Both	178398 (172746-184050)	39070 (36529-41611)	21938 (20077-23800)	695335 (682007-708663)	2.32 (2.25-2.40)	0.51 (0.48-0.54)	0.31 (0.28-0.33)	9.54 (9.36-9.72)
2017	Both	181691 (175977-187405)	39857 (37285-42428)	21888 (20030-23746)	683361 (670105-696618)	2.32 (2.24-2.39)	0.51 (0.48-0.55)	0.30 (0.27-0.32)	9.21 (9.04-9.39)
2018	Both	184852 (179077-190627)	40670 (38068-43273)	21882 (20025-23739)	672091 (658906-685275)	2.31 (2.24-2.39)	0.51 (0.48-0.55)	0.29 (0.27-0.32)	8.91 (8.74-9.08)
2019	Both	187806 (181974-193638)	41520 (38884-44156)	21947 (20087-23807)	664662 (651506-677818)	2.31 (2.23-2.38)	0.51 (0.48-0.55)	0.28 (0.26-0.31)	8.67 (8.50-8.84)
2020	Both	190106 (184226-195986)	42369 (39697-45042)	21956 (20094-23819)	648062 (635005-661119)	2.29 (2.22-2.37)	0.51 (0.48-0.55)	0.28 (0.25-0.30)	8.33 (8.16-8.50)
2021	Both	191973 (186022-197924)	43195 (40472-45919)	21960 (20081-23840)	641981 (628938-655024)	2.28 (2.21-2.35)	0.52 (0.48-0.55)	0.27 (0.25-0.30)	8.15 (7.99-8.32)
2022	Both	194165 (187184-201146)	43995 (41060-46929)	21786 (19754-23818)	636049 (594764-677334)	2.27 (2.19-2.35)	0.52 (0.48-0.55)	0.27 (0.24-0.29)	7.97 (7.44-8.49)
2023	Both	196370 (188456-204285)	44869 (41706-48033)	21860 (19612-24108)	629096 (582968-675225)	2.26 (2.16-2.35)	0.52 (0.48-0.56)	0.26 (0.23-0.29)	7.75 (7.18-8.33)
2024	Both	198767 (189364-208171)	45803 (42285-49321)	22002 (19408-24595)	623740 (569829-677652)	2.24 (2.14-2.35)	0.52 (0.48-0.56)	0.26 (0.23-0.29)	7.55 (6.89-8.21)
2025	Both	201145 (189732-212558)	46749 (42742-50756)	22160 (19098-25222)	619122 (554828-683416)	2.23 (2.10-2.36)	0.52 (0.48-0.57)	0.25 (0.22-0.29)	7.35 (6.57-8.12)
2026	Both	203478 (189590-217366)	47699 (43068-52329)	22339 (18696-25981)	615177 (538311-692043)	2.22 (2.07-2.37)	0.53 (0.47-0.58)	0.25 (0.21-0.29)	7.16 (6.25-8.07)
2027	Both	205798 (189021-222576)	48657 (43272-54042)	22543 (18216-26870)	611816 (520550-703081)	2.21 (2.02-2.39)	0.53 (0.47-0.59)	0.24 (0.19-0.29)	6.97 (5.92-8.03)
2028	Both	208139 (188101-228177)	49636 (43372-55899)	22767 (17660-27874)	608959 (501759-716159)	2.19 (1.98-2.41)	0.53 (0.46-0.60)	0.24 (0.18-0.29)	6.79 (5.58-8.01)
2029	Both	210439 (186806-234072)	50624 (43364-57884)	22992 (17017-28966)	606248 (481823-730673)	2.18 (1.93-2.43)	0.53 (0.45-0.61)	0.23 (0.17-0.29)	6.62 (5.24-8.01)
2030	Both	212688 (185148-240228)	51621 (43250-59992)	23223 (16296-30151)	603675 (460864-746486)	2.17 (1.89-2.45)	0.53 (0.45-0.62)	0.23 (0.16-0.30)	6.46 (4.90-8.01)
2031	Both	214889 (183138-246639)	52625 (43029-62220)	23475 (15504-31445)	601349 (439036-763662)	2.16 (1.84-2.48)	0.54 (0.44-0.64)	0.22 (0.15-0.30)	6.30 (4.57-8.03)
2032	Both	217071 (180810-253333)	53639 (42706-64571)	23764 (14651-32876)	599479 (416512-782445)	2.15 (1.79-2.51)	0.54 (0.43-0.65)	0.22 (0.13-0.30)	6.15 (4.24-8.05)
2033	Both	219273 (178205-260341)	54673 (42289-67056)	24085 (13726-34445)	598127 (393343-802911)	2.14 (1.73-2.54)	0.54 (0.42-0.66)	0.22 (0.12-0.31)	6.00 (3.91-8.09)
2034	Both	221445 (175288-267601)	55722 (41773-69671)	24411 (12706-36115)	596898 (369252-824544)	2.13 (1.68-2.57)	0.54 (0.41-0.68)	0.21 (0.11-0.31)	5.86 (3.59-8.13)
2035	Both	223571 (172051-275091)	56785 (41154-72415)	24743 (11589-37897)	595790 (344226-847353)	2.12 (1.63-2.61)	0.55 (0.40-0.70)	0.21 (0.10-0.32)	5.73 (3.27-8.19)
2036	Both	225666 (168503-282829)	57859 (40427-75291)	25096 (10374-39819)	595008 (318345-871670)	2.11 (1.57-2.64)	0.55 (0.38-0.72)	0.20 (0.08-0.33)	5.60 (2.95-8.25)
2037	Both	227745 (164651-290838)	58944 (39588-78300)	25498 (9059-41938)	594828 (291669-897986)	2.10 (1.51-2.68)	0.55 (0.37-0.74)	0.20 (0.07-0.33)	5.48 (2.64-8.32)
2038	Both	229837 (160520-299154)	60044 (38638-81450)	25950 (7627-44274)	595306 (264117-926495)	2.09 (1.46-2.72)	0.56 (0.36-0.76)	0.20 (0.06-0.34)	5.37 (2.33-8.40)
2039	Both	231930 (156098-307762)	61165 (37575-84754)	26408 (6062-46767)	595949 (235350-956549)	2.08 (1.40-2.77)	0.56 (0.34-0.78)	0.20 (0.04-0.35)	5.26 (2.02-8.49)
2040	Both	234012 (151373-316651)	62309 (36396-88221)	26870 (4487-49432)	596694 (205250-988139)	2.07 (1.34-2.81)	0.56 (0.33-0.80)	0.19 (0.03-0.36)	5.15 (1.71-8.59)
2041	Both	236086 (146339-325833)	63472 (35091-91854)	27345 (3613-52300)	597663 (173749-1021576)	2.07 (1.28-2.86)	0.57 (0.31-0.82)	0.19 (0.02-0.37)	5.05 (1.41-8.70)
2042	Both	238140 (140980-335299)	64651 (33651-95652)	27868 (2666-55462)	599089 (141644-1057417)	2.06 (1.22-2.91)	0.57 (0.29-0.85)	0.19 (0.02-0.38)	4.96 (1.11-8.82)
2043	Both	240168 (135291-345044)	65843 (32069-99617)	28458 (1647-58991)	601157 (109243-1096182)	2.06 (1.15-2.96)	0.57 (0.28-0.87)	0.19 (0.01-0.39)	4.88 (0.84-8.96)
2044	Both	242203 (129286-355120)	67059 (30343-103774)	29065 (527-62821)	603477 (80919-1137388)	2.05 (1.09-3.01)	0.58 (0.26-0.90)	0.19 (0.00-0.41)	4.79 (0.60-9.11)
2045	Both	244265 (122965-365565)	68309 (28469-108148)	29685 (0-66983)	606017 (63644-1181183)	2.05 (1.02-3.07)	0.58 (0.24-0.93)	0.19 (0.00-0.42)	4.72 (0.46-9.28)
2046	Both	246349 (116310-376387)	69589 (26434-112744)	30329 (0-71541)	608862 (45925-1227984)	2.04 (0.96-3.13)	0.59 (0.22-0.96)	0.19 (0.00-0.44)	4.65 (0.32-9.46)
2047	Both	248444 (109301-387587)	70899 (24225-117573)	31037 (0-76651)	612293 (27286-1278670)	2.04 (0.89-3.19)	0.59 (0.20-0.99)	0.19 (0.00-0.46)	4.58 (0.19-9.67)
2048	Both	250522 (101916-399128)	72231 (21829-122633)	31856 (0-82512)	616612 (7682-1334275)	2.04 (0.82-3.25)	0.60 (0.18-1.02)	0.19 (0.00-0.48)	4.53 (0.05-9.89)
2049	Both	252616 (94157-411076)	73596 (19237-127954)	32733 (0-89086)	621414 (0-1394410)	2.04 (0.75-3.32)	0.60 (0.15-1.06)	0.19 (0.00-0.51)	4.47 (0.00-10.14)
2050	Both	254771 (86023-423519)	75007 (16450-133577)	33654 (0-96438)	626637 (0-1459402)	2.04 (0.68-3.39)	0.61 (0.13-1.09)	0.19 (0.00-0.54)	4.42 (0.00-10.42)
